# Supplementary material for: Prevalence of intestinal helminth infections in Jiangsu Province, eastern China; a cross-sectional survey conducted in 2015
Source: BMC Infect Dis. 2019 Jul 10;19:604. doi: 10.1186/s12879-019-4264-0 (PMC6617619; doi:10.1186/s12879-019-4264-0)
Supplement: Supplementary file 6 — Raw datasets in the present survey. (XLSX 9363 kb) [file 12879_2019_4264_MOESM6_ESM.xlsx]

## Sheet: Sheet1
			省(区,市)	市(地,州)	县(市,区)	乡(镇)	街道	居委会/自然村	县号	个案号	性别：	年龄	民族	职业:	其它职业说明	文化程度	片1受精蛔虫卵数	片2受精蛔虫卵数	片1未受精蛔虫卵数	片2未受精蛔虫卵数	片1鞭虫卵数	片2鞭虫卵数	片1钩虫卵数	片2钩虫卵数	片1蛲虫卵数	片2蛲虫卵数	片1带绦虫卵数	片2带绦虫卵数	片1华支睾吸虫卵数	片2华支睾吸虫卵数	片1微小膜壳绦虫卵数	片2微小膜壳绦虫卵数	片1缩小膜壳绦虫卵数	片2缩小膜壳绦虫卵数	片1布氏姜片虫卵数	片2布氏姜片虫卵数	片1肝片吸虫卵数	片2肝片吸虫卵数	片1并殖吸虫虫卵数	片2并殖吸虫虫卵数	片1日本血吸虫卵数	片2日本血吸虫卵数	片1曼氏迭宫绦虫卵数	片2曼氏迭宫绦虫卵数	其它虫卵计数说明	片1 其它虫卵数	片2其它虫卵数	肛拭法蛲虫检查结果：阳=1，阴=0	肛拭法带绦虫检查结果：阳=1，阴=0
2015-08-17	15:28:21	15:39:16		盐城	东台	唐洋		众新村	3211101	0300101	1	51-60	1	2		3	0	0	0	0	0	0	0	0	0	0	0	0	0	0	0	0	0	0	0	0	0	0	0	0	0	0	0	0					0
2015-08-17	16:24:12	16:25:49		盐城	东台	唐洋		众新村	3211101	0300102	2	51-60	1	2		3	0	0	0	0	0	0	0	0	0	0	0	0	0	0	0	0	0	0	0	0	0	0	0	0	0	0	0	0					0
2015-08-17	16:25:50	16:26:50		盐城	东台	唐洋		众新村	3211101	0300103	2	11-20	1	15		2	0	0	0	0	0	0	0	0	0	0	0	0	0	0	0	0	0	0	0	0	0	0	0	0	0	0	0	0					0
2015-08-17	16:26:51	16:27:47		盐城	东台	唐洋		众新村	3211101	0300201	1	51-60	1	2		3	0	0	0	0	0	0	0	0	0	0	0	0	0	0	0	0	0	0	0	0	0	0	0	0	0	0	0	0					0
2015-08-17	16:27:48	16:29:31		盐城	东台	唐洋		众新村	3211101	0300202	2	51-60	1	2		4	0	0	0	0	0	0	0	0	0	0	0	0	0	0	0	0	0	0	0	0	0	0	0	0	0	0	0	0					0
2015-08-17	16:29:32	16:30:22		盐城	东台	唐洋		众新村	3211101	0300301	2	60-	1	2		1	0	0	0	0	0	0	0	0	0	0	0	0	0	0	0	0	0	0	0	0	0	0	0	0	0	0	0	0					0
2015-08-17	16:30:23	16:31:25		盐城	东台	唐洋		众新村	3211101	0300401	1	60-	1	2		1	0	0	0	0	0	0	0	0	0	0	0	0	0	0	0	0	0	0	0	0	0	0	0	0	0	0	0	0					0
2015-08-17	16:31:26	16:32:36		盐城	东台	唐洋		众新村	3211101	0300501	1	41-50	1	2		4	0	0	0	0	0	0	0	0	0	0	0	0	0	0	0	0	0	0	0	0	0	0	0	0	0	0	0	0					0
2015-08-17	16:32:37	11:22:59		盐城	东台	唐洋		众新村	3211101	0300503	2	60-	1	2		2	0	0	0	0	0	0	0	0	0	0	0	0	0	0	0	0	0	0	0	0	0	0	0	0	0	0	0	0					0
2015-08-17	16:33:52	16:34:44		盐城	东台	唐洋		众新村	3211101	0300601	2	51-60	1	2		3	0	0	0	0	0	0	0	0	0	0	0	0	0	0	0	0	0	0	0	0	0	0	0	0	0	0	0	0					0
2015-08-17	16:34:45	16:36:02		盐城	东台	唐洋		众新村	3211101	0300701	2	60-	1	2		3	0	0	0	0	0	0	0	0	0	0	0	0	0	0	0	0	0	0	0	0	0	0	0	0	0	0	0	0					0
2015-08-17	16:36:03	16:36:48		盐城	东台	唐洋		众新村	3211101	0300801	1	60-	1	2		1	0	0	0	0	0	0	0	0	0	0	0	0	0	0	0	0	0	0	0	0	0	0	0	0	0	0	0	0					0
2015-08-17	16:36:50	16:37:35		盐城	东台	唐洋		众新村	3211101	0300802	2	60-	1	2		1	0	0	0	0	0	0	0	0	0	0	0	0	0	0	0	0	0	0	0	0	0	0	0	0	0	0	0	0					0
2015-08-17	16:37:36	16:38:45		盐城	东台	唐洋		众新村	3211101	0300901	1	60-	1	2		2	0	0	0	0	0	0	0	0	0	0	0	0	0	0	0	0	0	0	0	0	0	0	0	0	0	0	0	0					0
2015-08-17	16:38:46	16:40:09		盐城	东台	唐洋		众新村	3211101	0300902	2	60-	1	2		1	0	0	0	0	0	0	0	0	0	0	0	0	0	0	0	0	0	0	0	0	0	0	0	0	0	0	0	0					0
2015-08-17	16:40:11	16:41:22		盐城	东台	唐洋		众新村	3211101	0301001	1	60-	1	2		3	0	0	0	0	0	0	0	0	0	0	0	0	0	0	0	0	0	0	0	0	0	0	0	0	0	0	0	0					0
2015-08-17	16:41:23	16:42:39		盐城	东台	唐洋		众新村	3211101	0301002	2	60-	1	2		2	0	0	0	0	0	0	0	0	0	0	0	0	0	0	0	0	0	0	0	0	0	0	0	0	0	0	0	0					0
2015-08-17	16:42:40	16:43:34		盐城	东台	唐洋		众新村	3211101	0301101	2	60-	1	2		3	0	0	0	0	0	0	0	0	0	0	0	0	0	0	0	0	0	0	0	0	0	0	0	0	0	0	0	0					0
2015-08-17	16:43:35	16:44:17		盐城	东台	唐洋		众新村	3211101	0301201	1	60-	1	2		2	0	0	0	0	0	0	0	0	0	0	0	0	0	0	0	0	0	0	0	0	0	0	0	0	0	0	0	0					0
2015-08-17	16:44:18	16:45:12		盐城	东台	唐洋		众新村	3211101	0301301	1	51-60	1	2		3	0	0	0	0	0	0	0	0	0	0	0	0	0	0	0	0	0	0	0	0	0	0	0	0	0	0	0	0					0
2015-08-17	16:45:13	16:46:15		盐城	东台	唐洋		众新村	3211101	0301302	2	51-60	1	2		3	0	0	0	0	0	0	0	0	0	0	0	0	0	0	0	0	0	0	0	0	0	0	0	0	0	0	0	0					0
2015-08-17	16:46:16	16:47:14		盐城	东台	唐洋		众新村	3211101	0301401	1	51-60	1	2		3	0	0	0	0	0	0	0	0	0	0	0	0	0	0	0	0	0	0	0	0	0	0	0	0	0	0	0	0					0
2015-08-17	16:47:15	16:48:10		盐城	东台	唐洋		众新村	3211101	0301402	2	41-50	1	2		4	0	0	0	0	0	0	0	0	0	0	0	0	0	0	0	0	0	0	0	0	0	0	0	0	0	0	0	0					0
2015-08-17	16:48:11	16:49:16		盐城	东台	唐洋		众新村	3211101	0301501	2	60-	1	2		3	0	0	0	0	0	0	0	0	0	0	0	0	0	0	0	0	0	0	0	0	0	0	0	0	0	0	0	0					0
2015-08-17	16:49:17	16:50:06		盐城	东台	唐洋		众新村	3211101	0301601	1	60-	1	2		2	0	0	0	0	0	0	0	0	0	0	0	0	0	0	0	0	0	0	0	0	0	0	0	0	0	0	0	0					0
2015-08-17	16:50:07	16:50:53		盐城	东台	唐洋		众新村	3211101	0301602	2	60-	1	2		3	0	0	0	0	0	0	0	0	0	0	0	0	0	0	0	0	0	0	0	0	0	0	0	0	0	0	0	0					0
2015-08-17	16:50:54	16:51:54		盐城	东台	唐洋		众新村	3211101	0301701	1	60-	1	2		3	0	0	0	0	0	0	0	0	0	0	0	0	0	0	0	0	0	0	0	0	0	0	0	0	0	0	0	0					0
2015-08-17	16:51:55	16:52:49		盐城	东台	唐洋		众新村	3211101	0301702	2	60-	1	2		3	0	0	0	0	0	0	0	0	0	0	0	0	0	0	0	0	0	0	0	0	0	0	0	0	0	0	0	0					0
2015-08-17	16:52:50	16:53:58		盐城	东台	唐洋		众新村	3211101	0301801	1	60-	1	2		3	0	0	0	0	0	0	0	0	0	0	0	0	0	0	0	0	0	0	0	0	0	0	0	0	0	0	0	0					0
2015-08-17	16:54:00	16:55:00		盐城	东台	唐洋		众新村	3211101	0301802	1	0-10	1	16		1	0	0	0	0	0	0	0	0	0	0	0	0	0	0	0	0	0	0	0	0	0	0	0	0	0	0	0	0				0	0
2015-08-17	16:55:01	16:55:46		盐城	东台	唐洋		众新村	3211101	0301803	2	41-50	1	2		4	0	0	0	0	0	0	0	0	0	0	0	0	0	0	0	0	0	0	0	0	0	0	0	0	0	0	0	0					0
2015-08-17	16:55:47	16:56:38		盐城	东台	唐洋		众新村	3211101	0301804	2	60-	1	2		3	0	0	0	0	0	0	0	0	0	0	0	0	0	0	0	0	0	0	0	0	0	0	0	0	0	0	0	0					0
2015-08-17	16:56:40	16:57:36		盐城	东台	唐洋		众新村	3211101	0301901	2	51-60	1	2		3	0	0	0	0	0	0	0	0	0	0	0	0	0	0	0	0	0	0	0	0	0	0	0	0	0	0	0	0					0
2015-08-17	16:57:37	16:58:22		盐城	东台	唐洋		众新村	3211101	0302001	1	41-50	1	2		4	0	0	0	0	0	0	0	0	0	0	0	0	0	0	0	0	0	0	0	0	0	0	0	0	0	0	0	0					0
2015-08-17	16:58:23	16:59:00		盐城	东台	唐洋		众新村	3211101	0302002	2	60-	1	2		3	0	0	0	0	0	0	0	0	0	0	0	0	0	0	0	0	0	0	0	0	0	0	0	0	0	0	0	0					0
2015-08-17	16:59:01	16:59:58		盐城	东台	唐洋		众新村	3211101	0302101	2	60-	1	2		3	0	0	0	0	0	0	0	0	0	0	0	0	0	0	0	0	0	0	0	0	0	0	0	0	0	0	0	0					0
2015-08-17	16:59:59	17:00:47		盐城	东台	唐洋		众新村	3211101	0302201	1	60-	1	2		1	0	0	0	0	0	0	0	0	0	0	0	0	0	0	0	0	0	0	0	0	0	0	0	0	0	0	0	0					0
2015-08-17	17:00:49	17:04:10		盐城	东台	唐洋		众新村	3211101	0302202	2	60-	1	2		2	0	0	0	0	0	0	0	0	0	0	0	0	0	0	0	0	0	0	0	0	0	0	0	0	0	0	0	0					0
2015-08-17	17:04:11	17:06:09		盐城	东台	唐洋		众新村	3211101	0302301	1	41-50	1	2		4	0	0	0	0	0	0	0	0	0	0	0	0	0	0	0	0	0	0	0	0	0	0	0	0	0	0	0	0					0
2015-08-17	17:06:11	17:06:58		盐城	东台	唐洋		众新村	3211101	0302302	2	41-50	1	2		4	0	0	0	0	0	0	0	0	0	0	0	0	0	0	0	0	0	0	0	0	0	0	0	0	0	0	0	0					0
2015-08-17	17:06:59	17:07:47		盐城	东台	唐洋		众新村	3211101	0302303	2	60-	1	2		2	0	0	0	0	0	0	0	0	0	0	0	0	0	0	0	0	0	0	0	0	0	0	0	0	0	0	0	0					0
2015-08-17	17:07:48	17:08:39		盐城	东台	唐洋		众新村	3211101	0302401	1	51-60	1	2		4	0	0	0	0	0	0	0	0	0	0	0	0	0	0	0	0	0	0	0	0	0	0	0	0	0	0	0	0					0
2015-08-17	17:08:40	17:09:34		盐城	东台	唐洋		众新村	3211101	0302402	2	51-60	1	2		4	0	0	0	0	0	0	0	0	0	0	0	0	0	0	0	0	0	0	0	0	0	0	0	0	0	0	0	0					0
2015-08-17	17:09:35	17:10:13		盐城	东台	唐洋		众新村	3211101	0302501	1	41-50	1	2		4	0	0	0	0	0	0	0	0	0	0	0	0	0	0	0	0	0	0	0	0	0	0	0	0	0	0	0	0					0
2015-08-17	17:10:14	17:11:02		盐城	东台	唐洋		众新村	3211101	0302502	2	41-50	1	2		4	0	0	0	0	0	0	0	0	0	0	0	0	0	0	0	0	0	0	0	0	0	0	0	0	0	0	0	0					0
2015-08-17	17:11:03	17:11:45		盐城	东台	唐洋		众新村	3211101	0302601	1	60-	1	2		3	0	0	0	0	0	0	0	0	0	0	0	0	0	0	0	0	0	0	0	0	0	0	0	0	0	0	0	0					0
2015-08-17	17:11:47	17:16:39		盐城	东台	唐洋		众新村	3211101	0302602	2	51-60	1	2		3	0	0	0	0	0	0	0	0	0	0	0	0	0	0	0	0	0	0	0	0	0	0	0	0	0	0	0	0					0
2015-08-17	17:16:40	17:17:22		盐城	东台	唐洋		众新村	3211101	0302701	2	41-50	1	2		4	0	0	0	0	0	0	0	0	0	0	0	0	0	0	0	0	0	0	0	0	0	0	0	0	0	0	0	0					0
2015-08-17	17:17:23	17:20:42		盐城	东台	唐洋		众新村	3211101	0302702	1	11-20	1	2		3	0	0	0	0	0	0	0	0	0	0	0	0	0	0	0	0	0	0	0	0	0	0	0	0	0	0	0	0					0
2015-08-17	17:20:43	17:21:23		盐城	东台	唐洋		众新村	3211101	0302801	1	60-	1	2		3	0	0	0	0	0	0	0	0	0	0	0	0	0	0	0	0	0	0	0	0	0	0	0	0	0	0	0	0					0
2015-08-17	17:21:24	17:22:08		盐城	东台	唐洋		众新村	3211101	0302802	2	60-	1	2		3	0	0	0	0	0	0	0	0	0	0	0	0	0	0	0	0	0	0	0	0	0	0	0	0	0	0	0	0					0
2015-08-17	17:22:09	17:22:49		盐城	东台	唐洋		众新村	3211101	0302901	1	60-	1	2		3	0	0	0	0	0	0	0	0	0	0	0	0	0	0	0	0	0	0	0	0	0	0	0	0	0	0	0	0					0
2015-08-17	17:22:51	17:24:14		盐城	东台	唐洋		众新村	3211101	0302902	2	60-	1	2		3	0	0	0	0	0	0	0	0	0	0	0	0	0	0	0	0	0	0	0	0	0	0	0	0	0	0	0	0					0
2015-08-17	17:24:15	17:25:02		盐城	东台	唐洋		众新村	3211101	0303001	1	60-	1	2		3	0	0	0	0	0	0	0	0	0	0	0	0	0	0	0	0	0	0	0	0	0	0	0	0	0	0	0	0					0
2015-08-17	17:25:03	17:25:52		盐城	东台	唐洋		众新村	3211101	0303002	2	60-	1	2		3	0	0	0	0	0	0	0	0	0	0	0	0	0	0	0	0	0	0	0	0	0	0	0	0	0	0	0	0					0
2015-08-17	17:25:54	17:26:32		盐城	东台	唐洋		众新村	3211101	0303003	1	41-50	1	2		4	0	0	0	0	0	0	0	0	0	0	0	0	0	0	0	0	0	0	0	0	0	0	0	0	0	0	0	0					0
2015-08-17	17:26:33	17:27:25		盐城	东台	唐洋		众新村	3211101	0303004	2	31-40	1	2		4	0	0	0	0	0	0	0	0	0	0	0	0	0	0	0	0	0	0	0	0	0	0	0	0	0	0	0	0					0
2015-08-17	17:27:26	17:28:22		盐城	东台	唐洋		众新村	3211101	0303101	2	51-60	1	2		4	0	0	0	0	0	0	0	0	0	0	0	0	0	0	0	0	0	0	0	0	0	0	0	0	0	0	0	0					0
2015-08-17	17:28:23	17:30:25		盐城	东台	唐洋		众新村	3211101	0303201	1	60-	1	2		3	0	0	0	0	0	0	0	0	0	0	0	0	0	0	0	0	0	0	0	0	0	0	0	0	0	0	0	0					0
2015-08-17	17:30:26	17:31:13		盐城	东台	唐洋		众新村	3211101	0303202	2	51-60	1	2		3	0	0	0	0	0	0	0	0	0	0	0	0	0	0	0	0	0	0	0	0	0	0	0	0	0	0	0	0					0
2015-08-17	17:31:14	17:32:02		盐城	东台	唐洋		众新村	3211101	0303301	1	60-	1	2		3	0	0	0	0	0	0	0	0	0	0	0	0	0	0	0	0	0	0	0	0	0	0	0	0	0	0	0	0					0
2015-08-17	17:32:04	17:32:40		盐城	东台	唐洋		众新村	3211101	0303302	2	60-	1	2		3	0	0	0	0	0	0	0	0	0	0	0	0	0	0	0	0	0	0	0	0	0	0	0	0	0	0	0	0					0
2015-08-17	17:32:42	17:33:17		盐城	东台	唐洋		众新村	3211101	0303401	2	51-60	1	2		3	0	0	0	0	0	0	0	0	0	0	0	0	0	0	0	0	0	0	0	0	0	0	0	0	0	0	0	0					0
2015-08-17	17:33:18	17:34:17		盐城	东台	唐洋		众新村	3211101	0303402	1	51-60	1	2		4	0	0	0	0	0	0	0	0	0	0	0	0	0	0	0	0	0	0	0	0	0	0	0	0	0	0	0	0					0
2015-08-17	17:34:18	17:35:11		盐城	东台	唐洋		众新村	3211101	0303501	1	51-60	1	2		3	0	0	0	0	0	0	0	0	0	0	0	0	0	0	0	0	0	0	0	0	0	0	0	0	0	0	0	0					0
2015-08-17	17:35:13	17:35:59		盐城	东台	唐洋		众新村	3211101	0303502	2	41-50	1	2		4	0	0	0	0	0	0	0	0	0	0	0	0	0	0	0	0	0	0	0	0	0	0	0	0	0	0	0	0					0
2015-08-17	17:36:01	17:37:54		盐城	东台	唐洋		众新村	3211101	0303503	2	0-10	1	16		1	0	0	0	0	0	0	0	0	0	0	0	0	0	0	0	0	0	0	0	0	0	0	0	0	0	0	0	0					0
2015-08-17	17:37:56	17:38:41		盐城	东台	唐洋		众新村	3211101	0303601	1	51-60	1	2		3	0	0	0	0	0	0	0	0	0	0	0	0	0	0	0	0	0	0	0	0	0	0	0	0	0	0	0	0					0
2015-08-17	17:38:42	17:39:33		盐城	东台	唐洋		众新村	3211101	0303602	2	41-50	1	2		4	0	0	0	0	0	0	0	0	0	0	0	0	0	0	0	0	0	0	0	0	0	0	0	0	0	0	0	0					0
2015-08-17	17:39:34	17:40:24		盐城	东台	唐洋		众新村	3211101	0303603	2	0-10	1	16		1	0	0	0	0	0	0	0	0	0	0	0	0	0	0	0	0	0	0	0	0	0	0	0	0	0	0	0	0					0
2015-08-17	17:40:25	17:41:02		盐城	东台	唐洋		众新村	3211101	0303701	1	60-	1	2		3	0	0	0	0	0	0	0	0	0	0	0	0	0	0	0	0	0	0	0	0	0	0	0	0	0	0	0	0					0
2015-08-17	17:41:03	17:41:56		盐城	东台	唐洋		众新村	3211101	0303801	2	60-	1	2		3	0	0	0	0	0	0	0	0	0	0	0	0	0	0	0	0	0	0	0	0	0	0	0	0	0	0	0	0					0
2015-08-17	17:41:57	17:42:36		盐城	东台	唐洋		众新村	3211101	0303802	2	31-40	1	2		4	0	0	0	0	0	0	0	0	0	0	0	0	0	0	0	0	0	0	0	0	0	0	0	0	0	0	0	0					0
2015-08-17	17:42:37	17:43:47		盐城	东台	唐洋		众新村	3211101	0303803	2	11-20	1	15		2	0	0	0	0	0	0	0	0	0	0	0	0	0	0	0	0	0	0	0	0	0	0	0	0	0	0	0	0					0
2015-08-17	17:43:49	17:44:43		盐城	东台	唐洋		众新村	3211101	0303901	2	60-	1	2		2	0	0	0	0	0	0	3	2	0	0	0	0	0	0	0	0	0	0	0	0	0	0	0	0	0	0	0	0					0
2015-08-17	17:44:45	17:45:45		盐城	东台	唐洋		众新村	3211101	0304001	2	41-50	1	2		4	0	0	0	0	0	0	0	0	0	0	0	0	0	0	0	0	0	0	0	0	0	0	0	0	0	0	0	0					0
2015-08-17	17:45:47	17:46:22		盐城	东台	唐洋		众新村	3211101	0304002	2	60-	1	2		2	0	0	0	0	0	0	0	0	0	0	0	0	0	0	0	0	0	0	0	0	0	0	0	0	0	0	0	0					0
2015-08-17	17:46:23	17:54:39		盐城	东台	唐洋		众新村	3211101	0304003	2	0-10	1	16		1	0	0	0	0	0	0	0	0	0	0	0	0	0	0	0	0	0	0	0	0	0	0	0	0	0	0	0	0					0
2015-08-17	17:54:41	17:55:23		盐城	东台	唐洋		众新村	3211101	0300502	2	41-50	1	2		4	0	0	0	0	0	0	0	0	0	0	0	0	0	0	0	0	0	0	0	0	0	0	0	0	0	0	0	0					0
2015-08-18	07:59:36	08:01:37		盐城	东台	唐洋		众新村	3211101	0304004	1	41-50	1	2		4	0	0	0	0	0	0	0	0	0	0	0	0	0	0	0	0	0	0	0	0	0	0	0	0	0	0	0	0					0
2015-08-18	08:01:38	08:02:46		盐城	东台	唐洋		众新村	3211101	0304101	1	51-60	1	2		3	0	0	0	0	0	0	0	0	0	0	0	0	0	0	0	0	0	0	0	0	0	0	0	0	0	0	0	0					0
2015-08-18	08:02:47	08:03:38		盐城	东台	唐洋		众新村	3211101	0304102	2	60-	1	2		3	0	0	0	0	0	0	0	0	0	0	0	0	0	0	0	0	0	0	0	0	0	0	0	0	0	0	0	0					0
2015-08-18	08:03:39	08:04:20		盐城	东台	唐洋		众新村	3211101	0304103	2	60-	1	2		1	0	0	0	0	0	0	0	0	0	0	0	0	0	0	0	0	0	0	0	0	0	0	0	0	0	0	0	0					0
2015-08-18	08:04:22	08:05:06		盐城	东台	唐洋		众新村	3211101	0304201	1	51-60	1	2		3	0	0	0	0	0	0	0	0	0	0	0	0	0	0	0	0	0	0	0	0	0	0	0	0	0	0	0	0					0
2015-08-18	08:05:07	08:05:49		盐城	东台	唐洋		众新村	3211101	0304202	2	41-50	1	2		4	0	0	0	0	0	0	0	0	0	0	0	0	0	0	0	0	0	0	0	0	0	0	0	0	0	0	0	0					0
2015-08-18	08:05:50	08:06:40		盐城	东台	唐洋		众新村	3211101	0304203	1	21-30	1	2		5	0	0	0	0	0	0	0	0	0	0	0	0	0	0	0	0	0	0	0	0	0	0	0	0	0	0	0	0					0
2015-08-18	08:06:42	08:07:39		盐城	东台	唐洋		众新村	3211101	0304204	2	11-20	1	2		4	0	0	0	0	0	0	0	0	0	0	0	0	0	0	0	0	0	0	0	0	0	0	0	0	0	0	0	0					0
2015-08-18	08:07:40	08:08:34		盐城	东台	唐洋		众新村	3211101	0304301	2	60-	1	2		3	0	0	0	0	0	0	0	0	0	0	0	0	0	0	0	0	0	0	0	0	0	0	0	0	0	0	0	0					0
2015-08-18	08:08:35	08:09:24		盐城	东台	唐洋		众新村	3211101	0304401	1	51-60	1	2		3	0	0	0	0	0	0	0	0	0	0	0	0	0	0	0	0	0	0	0	0	0	0	0	0	0	0	0	0					0
2015-08-18	08:09:25	08:10:11		盐城	东台	唐洋		众新村	3211101	0304402	2	51-60	1	2		3	0	0	0	0	0	0	0	0	0	0	0	0	0	0	0	0	0	0	0	0	0	0	0	0	0	0	0	0					0
2015-08-18	08:10:12	08:11:38		盐城	东台	唐洋		众新村	3211101	0304403	1	11-20	1	15		2	0	0	0	0	0	0	0	0	0	0	0	0	0	0	0	0	0	0	0	0	0	0	0	0	0	0	0	0					0
2015-08-18	08:11:39	08:13:22		盐城	东台	唐洋		众新村	3211101	0304404	1	31-40	1	2		4	0	0	0	0	0	0	0	0	0	0	0	0	0	0	0	0	0	0	0	0	0	0	0	0	0	0	0	0					0
2015-08-18	08:13:23	08:14:10		盐城	东台	唐洋		众新村	3211101	0304501	1	60-	1	2		3	0	0	0	0	0	0	0	0	0	0	0	0	0	0	0	0	0	0	0	0	0	0	0	0	0	0	0	0					0
2015-08-18	08:14:11	08:14:48		盐城	东台	唐洋		众新村	3211101	0304601	1	41-50	1	2		4	0	0	0	0	0	0	0	0	0	0	0	0	0	0	0	0	0	0	0	0	0	0	0	0	0	0	0	0					0
2015-08-18	08:14:49	08:15:30		盐城	东台	唐洋		众新村	3211101	0304602	2	41-50	1	2		4	0	0	0	0	0	0	0	0	0	0	0	0	0	0	0	0	0	0	0	0	0	0	0	0	0	0	0	0					0
2015-08-18	08:15:31	08:16:15		盐城	东台	唐洋		众新村	3211101	0304603	1	21-30	1	2		5	0	0	0	0	0	0	0	0	0	0	0	0	0	0	0	0	0	0	0	0	0	0	0	0	0	0	0	0					0
2015-08-18	08:16:16	08:17:06		盐城	东台	唐洋		众新村	3211101	0304701	2	31-40	1	2		4	0	0	0	0	0	0	0	0	0	0	0	0	0	0	0	0	0	0	0	0	0	0	0	0	0	0	0	0					0
2015-08-18	08:17:07	08:18:21		盐城	东台	唐洋		众新村	3211101	0304702	2	11-20	1	15		2	0	0	0	0	0	0	0	0	0	0	0	0	0	0	0	0	0	0	0	0	0	0	0	0	0	0	0	0					0
2015-08-18	08:18:22	08:19:07		盐城	东台	唐洋		众新村	3211101	0304801	1	51-60	1	2		4	0	0	0	0	0	0	0	0	0	0	0	0	0	0	0	0	0	0	0	0	0	0	0	0	0	0	0	0					0
2015-08-18	08:19:09	08:20:08		盐城	东台	唐洋		众新村	3211101	0304802	2	51-60	1	2		4	0	0	0	0	0	0	0	0	0	0	0	0	0	0	0	0	0	0	0	0	0	0	0	0	0	0	0	0					0
2015-08-18	08:20:10	08:21:07		盐城	东台	唐洋		众新村	3211101	0304803	2	0-10	1	15		2	0	0	0	0	0	0	0	0	0	0	0	0	0	0	0	0	0	0	0	0	0	0	0	0	0	0	0	0				0	0
2015-08-18	08:21:09	08:22:18		盐城	东台	唐洋		众新村	3211101	0304804	1	0-10	1	16		1	0	0	0	0	0	0	0	0	0	0	0	0	0	0	0	0	0	0	0	0	0	0	0	0	0	0	0	0				0	0
2015-08-18	08:22:19	08:22:58		盐城	东台	唐洋		众新村	3211101	0304901	1	41-50	1	2		4	0	0	0	0	0	0	0	0	0	0	0	0	0	0	0	0	0	0	0	0	0	0	0	0	0	0	0	0					0
2015-08-18	08:22:59	08:23:35		盐城	东台	唐洋		众新村	3211101	0304902	2	41-50	1	2		4	0	0	0	0	0	0	0	0	0	0	0	0	0	0	0	0	0	0	0	0	0	0	0	0	0	0	0	0					0
2015-08-18	08:23:36	08:24:13		盐城	东台	唐洋		众新村	3211101	0305001	2	41-50	1	2		4	0	0	0	0	0	0	0	0	0	0	0	0	0	0	0	0	0	0	0	0	0	0	0	0	0	0	0	0					0
2015-08-18	08:24:14	08:24:57		盐城	东台	唐洋		众新村	3211101	0305101	1	51-60	1	2		3	0	0	0	0	0	0	0	0	0	0	0	0	0	0	0	0	0	0	0	0	0	0	0	0	0	0	0	0					0
2015-08-18	08:24:58	08:25:49		盐城	东台	唐洋		众新村	3211101	0305102	2	51-60	1	2		3	0	0	0	0	0	0	0	0	0	0	0	0	0	0	0	0	0	0	0	0	0	0	0	0	0	0	0	0					0
2015-08-18	08:25:50	08:26:26		盐城	东台	唐洋		众新村	3211101	0305201	1	60-	1	2		3	0	0	0	0	0	0	0	0	0	0	0	0	0	0	0	0	0	0	0	0	0	0	0	0	0	0	0	0					0
2015-08-18	08:26:28	08:27:12		盐城	东台	唐洋		众新村	3211101	0305202	2	60-	1	2		2	0	0	0	0	0	0	0	0	0	0	0	0	0	0	0	0	0	0	0	0	0	0	0	0	0	0	0	0					0
2015-08-18	08:27:14	08:27:54		盐城	东台	唐洋		众新村	3211101	0305301	1	60-	1	2		2	0	0	0	0	0	0	0	0	0	0	0	0	0	0	0	0	0	0	0	0	0	0	0	0	0	0	0	0					0
2015-08-18	08:27:55	08:28:39		盐城	东台	唐洋		众新村	3211101	0305302	2	60-	1	2		2	0	0	0	0	0	0	0	0	0	0	0	0	0	0	0	0	0	0	0	0	0	0	0	0	0	0	0	0					0
2015-08-18	08:28:41	08:29:37		盐城	东台	唐洋		众新村	3211101	0305401	1	41-50	1	2		4	0	0	0	0	0	0	0	0	0	0	0	0	0	0	0	0	0	0	0	0	0	0	0	0	0	0	0	0					0
2015-08-18	08:29:39	08:30:18		盐城	东台	唐洋		众新村	3211101	0305402	2	41-50	1	2		4	0	0	0	0	0	0	0	0	0	0	0	0	0	0	0	0	0	0	0	0	0	0	0	0	0	0	0	0					0
2015-08-18	08:30:20	08:31:14		盐城	东台	唐洋		众新村	3211101	0305501	1	60-	1	2		3	0	0	0	0	0	0	0	0	0	0	0	0	0	0	0	0	0	0	0	0	0	0	0	0	0	0	0	0					0
2015-08-18	08:31:15	08:31:50		盐城	东台	唐洋		众新村	3211101	0305502	2	60-	1	2		3	0	0	0	0	0	0	0	0	0	0	0	0	0	0	0	0	0	0	0	0	0	0	0	0	0	0	0	0					0
2015-08-18	08:31:52	08:32:22		盐城	东台	唐洋		众新村	3211101	0305503	2	51-60	1	2		4	0	0	0	0	0	0	0	0	0	0	0	0	0	0	0	0	0	0	0	0	0	0	0	0	0	0	0	0					0
2015-08-18	08:32:23	08:33:02		盐城	东台	唐洋		众新村	3211101	0305601	1	60-	1	2		1	0	0	0	0	0	0	0	0	0	0	0	0	0	0	0	0	0	0	0	0	0	0	0	0	0	0	0	0					0
2015-08-18	08:33:03	08:33:44		盐城	东台	唐洋		众新村	3211101	0305602	2	60-	1	2		2	0	0	0	0	0	0	0	0	0	0	0	0	0	0	0	0	0	0	0	0	0	0	0	0	0	0	0	0					0
2015-08-18	08:33:46	08:34:20		盐城	东台	唐洋		众新村	3211101	0305701	2	51-60	1	2		4	0	0	0	0	0	0	0	0	0	0	0	0	0	0	0	0	0	0	0	0	0	0	0	0	0	0	0	0					0
2015-08-18	08:34:21	08:35:13		盐城	东台	唐洋		众新村	3211101	0305702	2	60-	1	2		2	0	0	0	0	0	0	0	0	0	0	0	0	0	0	0	0	0	0	0	0	0	0	0	0	0	0	0	0					0
2015-08-18	08:35:14	08:35:53		盐城	东台	唐洋		众新村	3211101	0305801	2	41-50	1	2		4	0	0	0	0	0	0	0	0	0	0	0	0	0	0	0	0	0	0	0	0	0	0	0	0	0	0	0	0					0
2015-08-18	08:35:55	08:36:39		盐城	东台	唐洋		众新村	3211101	0305901	2	51-60	1	2		3	0	0	0	0	0	0	0	0	0	0	0	0	0	0	0	0	0	0	0	0	0	0	0	0	0	0	0	0					0
2015-08-18	08:36:40	08:37:37		盐城	东台	唐洋		众新村	3211101	0306001	1	60-	1	2		3	0	0	0	0	0	0	0	0	0	0	0	0	0	0	0	0	0	0	0	0	0	0	0	0	0	0	0	0					0
2015-08-18	08:37:38	08:38:51		盐城	东台	唐洋		众新村	3211101	0306002	2	60-	1	2		3	0	0	0	0	0	0	0	0	0	0	0	0	0	0	0	0	0	0	0	0	0	0	0	0	0	0	0	0					0
2015-08-18	08:38:53	08:39:52		盐城	东台	唐洋		众新村	3211101	0306101	1	51-60	1	2		3	0	0	0	0	0	0	0	0	0	0	0	0	0	0	0	0	0	0	0	0	0	0	0	0	0	0	0	0					0
2015-08-18	08:39:54	08:40:39		盐城	东台	唐洋		众新村	3211101	0306201	1	60-	1	2		1	0	0	0	0	0	0	0	0	0	0	0	0	0	0	0	0	0	0	0	0	0	0	0	0	0	0	0	0					0
2015-08-18	08:40:40	08:41:46		盐城	东台	唐洋		众新村	3211101	0306202	1	51-60	1	2		3	0	0	0	0	0	0	0	0	0	0	0	0	0	0	0	0	0	0	0	0	0	0	0	0	0	0	0	0					0
2015-08-18	08:41:47	08:42:20		盐城	东台	唐洋		众新村	3211101	0306203	2	51-60	1	2		3	0	0	0	0	0	0	0	0	0	0	0	0	0	0	0	0	0	0	0	0	0	0	0	0	0	0	0	0					0
2015-08-18	08:42:22	08:48:58		盐城	东台	唐洋		众新村	3211101	0306301	2	60-	1	2		3	0	0	0	0	0	0	0	0	0	0	0	0	0	0	0	0	0	0	0	0	0	0	0	0	0	0	0	0					0
2015-08-18	08:49:00	08:50:04		盐城	东台	唐洋		众新村	3211101	0306302	1	11-20	1	15		4	0	0	0	0	0	0	0	0	0	0	0	0	0	0	0	0	0	0	0	0	0	0	0	0	0	0	0	0					0
2015-08-18	08:50:06	08:50:46		盐城	东台	唐洋		众新村	3211101	0306401	2	51-60	1	2		4	0	0	0	0	0	0	0	0	0	0	0	0	0	0	0	0	0	0	0	0	0	0	0	0	0	0	0	0					0
2015-08-18	08:50:47	08:51:43		盐城	东台	唐洋		众新村	3211101	0306402	2	0-10	1	16		1	0	0	0	0	0	0	0	0	0	0	0	0	0	0	0	0	0	0	0	0	0	0	0	0	0	0	0	0				0	0
2015-08-18	08:51:44	08:52:19		盐城	东台	唐洋		众新村	3211101	0306403	2	0-10	1	16		1	0	0	0	0	0	0	0	0	0	0	0	0	0	0	0	0	0	0	0	0	0	0	0	0	0	0	0	0				0	0
2015-08-18	08:52:21	08:53:14		盐城	东台	唐洋		众新村	3211101	0306501	1	60-	1	2		2	0	0	0	0	0	0	0	0	0	0	0	0	0	0	0	0	0	0	0	0	0	0	0	0	0	0	0	0					0
2015-08-18	08:53:16	08:54:07		盐城	东台	唐洋		众新村	3211101	0306502	2	60-	1	2		3	0	0	0	0	0	0	0	0	0	0	0	0	0	0	0	0	0	0	0	0	0	0	0	0	0	0	0	0					0
2015-08-18	08:54:08	08:54:43		盐城	东台	唐洋		众新村	3211101	0306601	1	41-50	1	2		4	0	0	0	0	0	0	0	0	0	0	0	0	0	0	0	0	0	0	0	0	0	0	0	0	0	0	0	0					0
2015-08-18	08:54:44	08:55:24		盐城	东台	唐洋		众新村	3211101	0306602	2	41-50	1	2		4	0	0	0	0	0	0	0	0	0	0	0	0	0	0	0	0	0	0	0	0	0	0	0	0	0	0	0	0					0
2015-08-18	08:55:26	08:55:59		盐城	东台	唐洋		众新村	3211101	0306701	1	60-	1	2		2	0	0	0	0	0	0	0	0	0	0	0	0	0	0	0	0	0	0	0	0	0	0	0	0	0	0	0	0					0
2015-08-18	08:56:00	08:56:38		盐城	东台	唐洋		众新村	3211101	0306702	2	60-	1	2		2	0	0	0	0	0	0	0	0	0	0	0	0	0	0	0	0	0	0	0	0	0	0	0	0	0	0	0	0					0
2015-08-18	08:56:39	08:57:30		盐城	东台	唐洋		众新村	3211101	0306801	1	51-60	1	2		3	0	0	0	0	0	0	0	0	0	0	0	0	0	0	0	0	0	0	0	0	0	0	0	0	0	0	0	0					0
2015-08-18	08:57:32	08:58:04		盐城	东台	唐洋		众新村	3211101	0306802	2	60-	1	2		3	0	0	0	0	0	0	0	0	0	0	0	0	0	0	0	0	0	0	0	0	0	0	0	0	0	0	0	0					0
2015-08-18	08:58:06	08:58:37		盐城	东台	唐洋		众新村	3211101	0306901	2	60-	1	2		2	0	0	0	0	0	0	0	0	0	0	0	0	0	0	0	0	0	0	0	0	0	0	0	0	0	0	0	0					0
2015-08-18	08:58:39	08:59:11		盐城	东台	唐洋		众新村	3211101	0307001	1	60-	1	2		3	0	0	0	0	0	0	0	0	0	0	0	0	0	0	0	0	0	0	0	0	0	0	0	0	0	0	0	0					0
2015-08-18	08:59:12	08:59:50		盐城	东台	唐洋		众新村	3211101	0307002	2	51-60	1	2		3	0	0	0	0	0	0	0	0	0	0	0	0	0	0	0	0	0	0	0	0	0	0	0	0	0	0	0	0					0
2015-08-18	08:59:51	09:01:20		盐城	东台	唐洋		众新村	3211101	0307101	1	51-60	1	2		3	0	0	0	0	0	0	0	0	0	0	0	0	0	0	0	0	0	0	0	0	0	0	0	0	0	0	0	0					0
2015-08-18	09:01:21	09:02:00		盐城	东台	唐洋		众新村	3211101	0307201	1	60-	1	2		2	0	0	0	0	0	0	0	0	0	0	0	0	0	0	0	0	0	0	0	0	0	0	0	0	0	0	0	0					0
2015-08-18	09:02:02	09:02:38		盐城	东台	唐洋		众新村	3211101	0307202	2	60-	1	2		2	0	0	0	0	0	0	0	0	0	0	0	0	0	0	0	0	0	0	0	0	0	0	0	0	0	0	0	0					0
2015-08-18	09:02:39	09:03:30		盐城	东台	唐洋		众新村	3211101	0307203	2	41-50	1	2		4	0	0	0	0	0	0	0	0	0	0	0	0	0	0	0	0	0	0	0	0	0	0	0	0	0	0	0	0					0
2015-08-18	09:03:31	09:04:20		盐城	东台	唐洋		众新村	3211101	0307204	2	0-10	1	16		1	0	0	0	0	0	0	0	0	0	0	0	0	0	0	0	0	0	0	0	0	0	0	0	0	0	0	0	0				0	0
2015-08-18	09:04:22	09:05:15		盐城	东台	唐洋		众新村	3211101	0307301	1	51-60	1	2		4	0	0	0	0	0	0	0	0	0	0	0	0	0	0	0	0	0	0	0	0	0	0	0	0	0	0	0	0					0
2015-08-18	09:05:17	09:06:01		盐城	东台	唐洋		众新村	3211101	0307302	2	51-60	1	2		4	0	0	0	0	0	0	0	0	0	0	0	0	0	0	0	0	0	0	0	0	0	0	0	0	0	0	0	0					0
2015-08-18	09:06:03	09:06:47		盐城	东台	唐洋		众新村	3211101	0307303	2	60-	1	2		1	0	0	0	0	0	0	0	0	0	0	0	0	0	0	0	0	0	0	0	0	0	0	0	0	0	0	0	0					0
2015-08-18	09:06:48	09:07:30		盐城	东台	唐洋		众新村	3211101	0307304	1	0-10	1	15		1	0	0	0	0	0	0	0	0	0	0	0	0	0	0	0	0	0	0	0	0	0	0	0	0	0	0	0	0				0	0
2015-08-18	09:07:32	09:08:16		盐城	东台	唐洋		众新村	3211101	0307401	1	51-60	1	2		4	0	0	0	0	0	0	0	0	0	0	0	0	0	0	0	0	0	0	0	0	0	0	0	0	0	0	0	0					0
2015-08-18	09:08:18	09:08:54		盐城	东台	唐洋		众新村	3211101	0307402	2	51-60	1	2		4	0	0	0	0	0	0	0	0	0	0	0	0	0	0	0	0	0	0	0	0	0	0	0	0	0	0	0	0					0
2015-08-18	09:08:56	09:09:31		盐城	东台	唐洋		众新村	3211101	0307403	1	21-30	1	2		5	0	0	0	0	0	0	0	0	0	0	0	0	0	0	0	0	0	0	0	0	0	0	0	0	0	0	0	0					0
2015-08-18	09:09:32	09:10:10		盐城	东台	唐洋		众新村	3211101	0307404	2	21-30	1	2		5	0	0	0	0	0	0	0	0	0	0	0	0	0	0	0	0	0	0	0	0	0	0	0	0	0	0	0	0					0
2015-08-18	09:10:12	09:10:56		盐城	东台	唐洋		众新村	3211101	0307405	2	0-10	1	16		1	0	0	0	0	0	0	0	0	0	0	0	0	0	0	0	0	0	0	0	0	0	0	0	0	0	0	0	0				0	0
2015-08-18	09:10:57	09:11:40		盐城	东台	唐洋		众新村	3211101	0307501	2	41-50	1	2		4	0	0	0	0	0	0	0	0	0	0	0	0	0	0	0	0	0	0	0	0	0	0	0	0	0	0	0	0					0
2015-08-18	09:11:41	09:12:24		盐城	东台	唐洋		众新村	3211101	0307601	2	41-50	1	2		4	0	0	0	0	0	0	0	0	0	0	0	0	0	0	0	0	0	0	0	0	0	0	0	0	0	0	0	0					0
2015-08-18	09:12:26	09:12:57		盐城	东台	唐洋		众新村	3211101	0307602	1	11-20	1	15		5	0	0	0	0	0	0	0	0	0	0	0	0	0	0	0	0	0	0	0	0	0	0	0	0	0	0	0	0					0
2015-08-18	09:12:59	09:13:27		盐城	东台	唐洋		众新村	3211101	0307701	1	60-	1	2		2	0	0	0	0	0	0	0	0	0	0	0	0	0	0	0	0	0	0	0	0	0	0	0	0	0	0	0	0					0
2015-08-18	09:13:29	09:14:04		盐城	东台	唐洋		众新村	3211101	0307702	2	21-30	1	2		5	0	0	0	0	0	0	0	0	0	0	0	0	0	0	0	0	0	0	0	0	0	0	0	0	0	0	0	0					0
2015-08-18	09:14:06	09:14:47		盐城	东台	唐洋		众新村	3211101	0307801	2	51-60	1	2		3	0	0	0	0	0	0	0	0	0	0	0	0	0	0	0	0	0	0	0	0	0	0	0	0	0	0	0	0					0
2015-08-18	09:14:49	09:15:23		盐城	东台	唐洋		众新村	3211101	0307901	2	41-50	1	2		4	0	0	0	0	0	0	0	0	0	0	0	0	0	0	0	0	0	0	0	0	0	0	0	0	0	0	0	0					0
2015-08-18	09:15:25	09:16:31		盐城	东台	唐洋		众新村	3211101	0307902	2	21-30	1	2		5	0	0	0	0	0	0	0	0	0	0	0	0	0	0	0	0	0	0	0	0	0	0	0	0	0	0	0	0					0
2015-08-18	09:16:33	09:17:33		盐城	东台	唐洋		众新村	3211101	0307903	1	0-10	1	16		1	0	0	0	0	0	0	0	0	0	0	0	0	0	0	0	0	0	0	0	0	0	0	0	0	0	0	0	0					0
2015-08-18	09:17:34	09:18:22		盐城	东台	唐洋		众新村	3211101	0308001	2	60-	1	2		2	0	0	0	0	0	0	0	0	0	0	0	0	0	0	0	0	0	0	0	0	0	0	0	0	0	0	0	0					0
2015-08-18	09:18:23	09:19:27		盐城	东台	唐洋		众新村	3211101	0308101	1	60-	1	2		3	0	0	0	0	0	0	0	0	0	0	0	0	0	0	0	0	0	0	0	0	0	0	0	0	0	0	0	0					0
2015-08-18	09:19:29	09:20:15		盐城	东台	唐洋		众新村	3211101	0308102	2	60-	1	2		3	0	0	0	0	0	0	0	0	0	0	0	0	0	0	0	0	0	0	0	0	0	0	0	0	0	0	0	0					0
2015-08-18	09:20:17	09:20:59		盐城	东台	唐洋		众新村	3211101	0308201	2	60-	1	2		2	0	0	0	0	0	0	0	0	0	0	0	0	0	0	0	0	0	0	0	0	0	0	0	0	0	0	0	0					0
2015-08-18	09:21:01	09:22:06		盐城	东台	唐洋		众新村	3211101	0308202	1	51-60	1	2		4	0	0	0	0	0	0	0	0	0	0	0	0	0	0	0	0	0	0	0	0	0	0	0	0	0	0	0	0					0
2015-08-18	09:22:08	09:22:53		盐城	东台	唐洋		众新村	3211101	0308301	2	41-50	1	2		4	0	0	0	0	0	0	0	0	0	0	0	0	0	0	0	0	0	0	0	0	0	0	0	0	0	0	0	0					0
2015-08-18	09:22:55	09:23:39		盐城	东台	唐洋		众新村	3211101	0308302	2	21-30	1	2		4	0	0	0	0	0	0	0	0	0	0	0	0	0	0	0	0	0	0	0	0	0	0	0	0	0	0	0	0					0
2015-08-18	09:23:41	09:24:29		盐城	东台	唐洋		众新村	3211101	0308401	1	41-50	1	2		4	0	0	0	0	0	0	0	0	0	0	0	0	0	0	0	0	0	0	0	0	0	0	0	0	0	0	0	0					0
2015-08-18	09:24:31	09:25:11		盐城	东台	唐洋		众新村	3211101	0308402	2	41-50	1	2		4	0	0	0	0	0	0	0	0	0	0	0	0	0	0	0	0	0	0	0	0	0	0	0	0	0	0	0	0					0
2015-08-18	09:25:13	09:26:00		盐城	东台	唐洋		众新村	3211101	0308501	1	60-	1	2		3	0	0	0	0	0	0	0	0	0	0	0	0	0	0	0	0	0	0	0	0	0	0	0	0	0	0	0	0					0
2015-08-18	09:26:02	09:26:50		盐城	东台	唐洋		众新村	3211101	0308502	2	60-	1	2		3	0	0	0	0	0	0	0	0	0	0	0	0	0	0	0	0	0	0	0	0	0	0	0	0	0	0	0	0					0
2015-08-18	09:26:52	09:27:30		盐城	东台	唐洋		众新村	3211101	0308601	1	51-60	1	2		3	0	0	0	0	0	0	0	0	0	0	0	0	0	0	0	0	0	0	0	0	0	0	0	0	0	0	0	0					0
2015-08-18	09:27:32	09:28:16		盐城	东台	唐洋		众新村	3211101	0308602	2	51-60	1	2		3	0	0	0	0	0	0	0	0	0	0	0	0	0	0	0	0	0	0	0	0	0	0	0	0	0	0	0	0					0
2015-08-18	09:28:18	09:28:53		盐城	东台	唐洋		众新村	3211101	0308603	2	21-30	1	2		5	0	0	0	0	0	0	0	0	0	0	0	0	0	0	0	0	0	0	0	0	0	0	0	0	0	0	0	0					0
2015-08-18	09:28:55	09:29:40		盐城	东台	唐洋		众新村	3211101	0308604	2	0-10	1	16		1	0	0	0	0	0	0	0	0	0	0	0	0	0	0	0	0	0	0	0	0	0	0	0	0	0	0	0	0					0
2015-08-18	09:29:42	09:30:26		盐城	东台	唐洋		众新村	3211101	0308605	2	0-10	1	15		2	0	0	0	0	0	0	0	0	0	0	0	0	0	0	0	0	0	0	0	0	0	0	0	0	0	0	0	0					0
2015-08-18	09:30:28	09:31:16		盐城	东台	唐洋		众新村	3211101	0308701	1	60-	1	2		1	0	0	0	0	0	0	0	0	0	0	0	0	0	0	0	0	0	0	0	0	0	0	0	0	0	0	0	0					0
2015-08-18	09:31:18	09:31:53		盐城	东台	唐洋		众新村	3211101	0308702	2	60-	1	2		2	0	0	0	0	0	0	0	0	0	0	0	0	0	0	0	0	0	0	0	0	0	0	0	0	0	0	0	0					0
2015-08-18	09:31:55	09:32:42		盐城	东台	唐洋		众新村	3211101	0308801	2	60-	1	2		2	0	0	0	0	0	0	0	0	0	0	0	0	0	0	0	0	0	0	0	0	0	0	0	0	0	0	0	0					0
2015-08-18	09:32:44	09:33:25		盐城	东台	唐洋		众新村	3211101	0308901	1	51-60	1	2		4	0	0	0	0	0	0	0	0	0	0	0	0	0	0	0	0	0	0	0	0	0	0	0	0	0	0	0	0					0
2015-08-18	09:33:27	09:34:14		盐城	东台	唐洋		众新村	3211101	0308902	2	51-60	1	2		4	0	0	0	0	0	0	0	0	0	0	0	0	0	0	0	0	0	0	0	0	0	0	0	0	0	0	0	0					0
2015-08-18	09:34:16	09:35:05		盐城	东台	唐洋		众新村	3211101	0309001	1	41-50	1	2		4	0	0	0	0	0	0	0	0	0	0	0	0	0	0	0	0	0	0	0	0	0	0	0	0	0	0	0	0					0
2015-08-18	09:35:07	09:36:37		盐城	东台	唐洋		众新村	3211101	0309002	2	41-50	1	2		4	0	0	0	0	0	0	0	0	0	0	0	0	0	0	0	0	0	0	0	0	0	0	0	0	0	0	0	0					0
2015-08-18	09:36:39	09:37:19		盐城	东台	唐洋		众新村	3211101	0309101	1	51-60	1	2		3	0	0	0	0	0	0	0	0	0	0	0	0	0	0	0	0	0	0	0	0	0	0	0	0	0	0	0	0					0
2015-08-18	09:37:21	09:38:04		盐城	东台	唐洋		众新村	3211101	0309102	2	51-60	1	2		3	0	0	0	0	0	0	0	0	0	0	0	0	0	0	0	0	0	0	0	0	0	0	0	0	0	0	0	0					0
2015-08-18	09:38:07	09:38:43		盐城	东台	唐洋		众新村	3211101	0309201	1	51-60	1	2		3	0	0	0	0	0	0	0	0	0	0	0	0	0	0	0	0	0	0	0	0	0	0	0	0	0	0	0	0					0
2015-08-18	09:38:45	09:39:22		盐城	东台	唐洋		众新村	3211101	0309202	2	51-60	1	2		3	0	0	0	0	0	0	0	0	0	0	0	0	0	0	0	0	0	0	0	0	0	0	0	0	0	0	0	0					0
2015-08-18	09:39:25	09:40:00		盐城	东台	唐洋		众新村	3211101	0309301	1	51-60	1	2		3	0	0	0	0	0	0	0	0	0	0	0	0	0	0	0	0	0	0	0	0	0	0	0	0	0	0	0	0					0
2015-08-18	09:40:02	09:40:53		盐城	东台	唐洋		众新村	3211101	0309302	2	51-60	1	2		3	0	0	0	0	0	0	0	0	0	0	0	0	0	0	0	0	0	0	0	0	0	0	0	0	0	0	0	0					0
2015-08-18	09:40:55	09:41:38		盐城	东台	唐洋		众新村	3211101	0309303	1	31-40	1	2		5	0	0	0	0	0	0	0	0	0	0	0	0	0	0	0	0	0	0	0	0	0	0	0	0	0	0	0	0					0
2015-08-18	09:41:40	09:42:26		盐城	东台	唐洋		众新村	3211101	0309304	2	31-40	1	2		5	0	0	0	0	0	0	0	0	0	0	0	0	0	0	0	0	0	0	0	0	0	0	0	0	0	0	0	0					0
2015-08-18	09:42:28	09:43:08		盐城	东台	唐洋		众新村	3211101	0309401	2	51-60	1	2		3	0	0	0	0	0	0	0	0	0	0	0	0	0	0	0	0	0	0	0	0	0	0	0	0	0	0	0	0					0
2015-08-18	09:43:10	09:44:02		盐城	东台	唐洋		众新村	3211101	0309501	2	60-	1	2		3	0	0	0	0	0	0	0	0	0	0	0	0	0	0	0	0	0	0	0	0	0	0	0	0	0	0	0	0					0
2015-08-18	09:44:04	09:44:36		盐城	东台	唐洋		众新村	3211101	0309502	2	31-40	1	2		4	0	0	0	0	0	0	0	0	0	0	0	0	0	0	0	0	0	0	0	0	0	0	0	0	0	0	0	0					0
2015-08-18	09:44:38	09:45:32		盐城	东台	唐洋		众新村	3211101	0309503	1	31-40	1	2		4	0	0	0	0	0	0	0	0	0	0	0	0	0	0	0	0	0	0	0	0	0	0	0	0	0	0	0	0					0
2015-08-18	09:45:34	09:46:28		盐城	东台	唐洋		众新村	3211101	0309504	2	0-10	1	15		2	0	0	0	0	0	0	0	0	0	0	0	0	0	0	0	0	0	0	0	0	0	0	0	0	0	0	0	0					0
2015-08-18	09:46:30	09:47:32		盐城	东台	唐洋		众新村	3211101	0309505	1	0-10	1	16		1	0	0	0	0	0	0	0	0	0	0	0	0	0	0	0	0	0	0	0	0	0	0	0	0	0	0	0	0					0
2015-08-18	09:47:34	09:48:35		盐城	东台	唐洋		众新村	3211101	0309601	1	60-	1	2		3	0	0	0	0	0	0	0	0	0	0	0	0	0	0	0	0	0	0	0	0	0	0	0	0	0	0	0	0					0
2015-08-18	09:48:37	09:49:12		盐城	东台	唐洋		众新村	3211101	0309701	1	60-	1	2		3	0	0	0	0	0	0	0	0	0	0	0	0	0	0	0	0	0	0	0	0	0	0	0	0	0	0	0	0					0
2015-08-18	09:49:14	09:49:56		盐城	东台	唐洋		众新村	3211101	0309702	2	60-	1	2		2	0	0	0	0	0	0	0	0	0	0	0	0	0	0	0	0	0	0	0	0	0	0	0	0	0	0	0	0					0
2015-08-18	09:49:58	09:50:37		盐城	东台	唐洋		众新村	3211101	0309801	1	60-	1	2		3	0	0	0	0	0	0	0	0	0	0	0	0	0	0	0	0	0	0	0	0	0	0	0	0	0	0	0	0					0
2015-08-18	09:50:39	09:51:21		盐城	东台	唐洋		众新村	3211101	0309802	2	60-	1	2		3	0	0	0	0	0	0	0	0	0	0	0	0	0	0	0	0	0	0	0	0	0	0	0	0	0	0	0	0					0
2015-08-18	09:51:23	09:52:20		盐城	东台	唐洋		众新村	3211101	0309901	2	51-60	1	2		3	0	0	0	0	0	0	0	0	0	0	0	0	0	0	0	0	0	0	0	0	0	0	0	0	0	0	0	0					0
2015-08-18	09:52:22	09:53:09		盐城	东台	唐洋		众新村	3211101	0310001	1	60-	1	2		3	0	0	0	0	0	0	0	0	0	0	0	0	0	0	0	0	0	0	0	0	0	0	0	0	0	0	0	0					0
2015-08-18	09:53:11	09:53:58		盐城	东台	唐洋		众新村	3211101	0310002	2	60-	1	2		3	0	0	0	0	0	0	0	0	0	0	0	0	0	0	0	0	0	0	0	0	0	0	0	0	0	0	0	0					0
2015-08-18	09:54:00	09:54:46		盐城	东台	唐洋		众新村	3211101	0310101	1	60-	1	2		2	0	0	0	0	0	0	0	0	0	0	0	0	0	0	0	0	0	0	0	0	0	0	0	0	0	0	0	0					0
2015-08-18	09:54:48	09:55:33		盐城	东台	唐洋		众新村	3211101	0310102	2	60-	1	2		2	0	0	0	0	0	0	0	0	0	0	0	0	0	0	0	0	0	0	0	0	0	0	0	0	0	0	0	0					0
2015-08-18	09:55:35	09:56:05		盐城	东台	唐洋		众新村	3211101	0310201	1	41-50	1	2		4	0	0	0	0	0	0	0	0	0	0	0	0	0	0	0	0	0	0	0	0	0	0	0	0	0	0	0	0					0
2015-08-18	09:56:07	09:56:54		盐城	东台	唐洋		众新村	3211101	0310202	2	41-50	1	2		4	0	0	0	0	0	0	0	0	0	0	0	0	0	0	0	0	0	0	0	0	0	0	0	0	0	0	0	0					0
2015-08-18	09:56:56	09:57:35		盐城	东台	唐洋		众新村	3211101	0310203	2	60-	1	2		1	0	0	0	0	0	0	0	0	0	0	0	0	0	0	0	0	0	0	0	0	0	0	0	0	0	0	0	0					0
2015-08-18	09:57:37	09:58:22		盐城	东台	唐洋		众新村	3211101	0310204	2	21-30	1	2		4	0	0	0	0	0	0	0	0	0	0	0	0	0	0	0	0	0	0	0	0	0	0	0	0	0	0	0	0					0
2015-08-18	09:58:24	09:58:58		盐城	东台	唐洋		众新村	3211101	0310205	2	0-10	1	16		1	0	0	0	0	0	0	0	0	0	0	0	0	0	0	0	0	0	0	0	0	0	0	0	0	0	0	0	0					0
2015-08-18	09:59:00	09:59:37		盐城	东台	唐洋		众新村	3211101	0310301	1	41-50	1	2		4	0	0	0	0	0	0	0	0	0	0	0	0	0	0	0	0	0	0	0	0	0	0	0	0	0	0	0	0					0
2015-08-18	09:59:39	10:00:22		盐城	东台	唐洋		众新村	3211101	0310302	2	41-50	1	2		4	0	0	0	0	0	0	0	0	0	0	0	0	0	0	0	0	0	0	0	0	0	0	0	0	0	0	0	0					0
2015-08-18	10:00:24	10:01:02		盐城	东台	唐洋		众新村	3211101	0310401	1	60-	1	2		2	0	0	0	0	0	0	0	0	0	0	0	0	0	0	0	0	0	0	0	0	0	0	0	0	0	0	0	0					0
2015-08-18	10:01:05	10:01:52		盐城	东台	唐洋		众新村	3211101	0310402	2	60-	1	2		2	0	0	0	0	0	0	0	0	0	0	0	0	0	0	0	0	0	0	0	0	0	0	0	0	0	0	0	0					0
2015-08-18	10:01:55	10:02:31		盐城	东台	唐洋		众新村	3211101	0310501	2	60-	1	2		2	0	0	0	0	0	0	0	0	0	0	0	0	0	0	0	0	0	0	0	0	0	0	0	0	0	0	0	0					0
2015-08-18	10:02:33	10:03:21		盐城	东台	唐洋		众新村	3211101	0310601	1	60-	1	2		2	0	0	0	0	0	0	0	0	0	0	0	0	0	0	0	0	0	0	0	0	0	0	0	0	0	0	0	0					0
2015-08-18	10:03:23	10:04:07		盐城	东台	唐洋		众新村	3211101	0310602	2	60-	1	2		2	0	0	0	0	0	0	0	0	0	0	0	0	0	0	0	0	0	0	0	0	0	0	0	0	0	0	0	0					0
2015-08-18	10:04:10	10:04:59		盐城	东台	唐洋		众新村	3211101	0310701	1	60-	1	2		2	0	0	0	0	0	0	0	0	0	0	0	0	0	0	0	0	0	0	0	0	0	0	0	0	0	0	0	0					0
2015-08-18	10:05:01	10:05:43		盐城	东台	唐洋		众新村	3211101	0310702	2	60-	1	2		2	0	0	0	0	0	0	0	0	0	0	0	0	0	0	0	0	0	0	0	0	0	0	0	0	0	0	0	0					0
2015-08-18	10:05:46	10:06:29		盐城	东台	唐洋		众新村	3211101	0310901	1	60-	1	2		3	0	0	0	0	0	0	0	0	0	0	0	0	0	0	0	0	0	0	0	0	0	0	0	0	0	0	0	0					0
2015-08-18	10:06:31	10:07:12		盐城	东台	唐洋		众新村	3211101	0311001	1	41-50	1	2		4	0	0	0	0	0	0	0	0	0	0	0	0	0	0	0	0	0	0	0	0	0	0	0	0	0	0	0	0					0
2015-08-18	10:07:14	10:08:52		盐城	东台	唐洋		众新村	3211101	0311002	2	31-40	1	2		4	0	0	0	0	0	0	0	0	0	0	0	0	0	0	0	0	0	0	0	0	0	0	0	0	0	0	0	0					0
2015-08-18	10:08:54	10:09:37		盐城	东台	唐洋		众新村	3211101	0311003	2	21-30	1	2		4	0	0	0	0	0	0	0	0	0	0	0	0	0	0	0	0	0	0	0	0	0	0	0	0	0	0	0	0					0
2015-08-18	10:09:40	10:10:19		盐城	东台	唐洋		众新村	3211101	0311101	1	60-	1	2		2	0	0	0	0	0	0	0	0	0	0	0	0	0	0	0	0	0	0	0	0	0	0	0	0	0	0	0	0					0
2015-08-18	10:10:22	10:10:51		盐城	东台	唐洋		众新村	3211101	0311102	2	60-	1	2		2	0	0	0	0	0	0	0	0	0	0	0	0	0	0	0	0	0	0	0	0	0	0	0	0	0	0	0	0					0
2015-08-18	10:10:53	10:11:41		盐城	东台	唐洋		众新村	3211101	0311201	1	51-60	1	2		3	0	0	0	0	0	0	0	0	0	0	0	0	0	0	0	0	0	0	0	0	0	0	0	0	0	0	0	0					0
2015-08-18	10:11:43	10:12:28		盐城	东台	唐洋		众新村	3211101	0311202	2	51-60	1	2		4	0	0	0	0	0	0	0	0	0	0	0	0	0	0	0	0	0	0	0	0	0	0	0	0	0	0	0	0					0
2015-08-18	10:12:30	10:13:18		盐城	东台	唐洋		众新村	3211101	0311301	2	41-50	1	2		4	0	0	0	0	0	0	0	0	0	0	0	0	0	0	0	0	0	0	0	0	0	0	0	0	0	0	0	0					0
2015-08-18	10:13:20	10:13:58		盐城	东台	唐洋		众新村	3211101	0311401	1	51-60	1	2		3	0	0	0	0	0	0	0	0	0	0	0	0	0	0	0	0	0	0	0	0	0	0	0	0	0	0	0	0					0
2015-08-18	10:14:01	10:14:33		盐城	东台	唐洋		众新村	3211101	0311402	2	51-60	1	2		3	0	0	0	0	0	0	0	0	0	0	0	0	0	0	0	0	0	0	0	0	0	0	0	0	0	0	0	0					0
2015-08-18	10:14:35	10:15:22		盐城	东台	唐洋		众新村	3211101	0311501	1	60-	1	2		2	0	0	0	0	0	0	0	0	0	0	0	0	0	0	0	0	0	0	0	0	0	0	0	0	0	0	0	0					0
2015-08-18	10:15:24	10:16:07		盐城	东台	唐洋		众新村	3211101	0311601	1	60-	1	2		2	0	0	0	0	0	0	0	0	0	0	0	0	0	0	0	0	0	0	0	0	0	0	0	0	0	0	0	0					0
2015-08-18	10:16:10	14:41:24		盐城	东台	唐洋		众新村	3211101	0311602	2	60-	1	2		2	0	0	0	0	0	0	0	0	0	0	0	0	0	0	0	0	0	0	0	0	0	0	0	0	0	0	0	0					0
2015-08-18	10:16:44	10:17:24		盐城	东台	唐洋		众新村	3211101	0311603	2	41-50	1	2		4	0	0	0	0	0	0	0	0	0	0	0	0	0	0	0	0	0	0	0	0	0	0	0	0	0	0	0	0					0
2015-08-18	10:17:27	10:18:03		盐城	东台	唐洋		众新村	3211101	0311701	1	41-50	1	2		4	0	0	0	0	0	0	0	0	0	0	0	0	0	0	0	0	0	0	0	0	0	0	0	0	0	0	0	0					0
2015-08-18	10:18:05	10:18:37		盐城	东台	唐洋		众新村	3211101	0311702	2	41-50	1	2		4	0	0	0	0	0	0	0	0	0	0	0	0	0	0	0	0	0	0	0	0	0	0	0	0	0	0	0	0					0
2015-08-18	10:18:39	10:19:10		盐城	东台	唐洋		众新村	3211101	0311703	2	60-	1	2		3	0	0	0	0	0	0	0	0	0	0	0	0	0	0	0	0	0	0	0	0	0	0	0	0	0	0	0	0					0
2015-08-18	10:19:13	10:20:02		盐城	东台	唐洋		众新村	3211101	0311801	2	41-50	1	2		4	0	0	0	0	0	0	0	0	0	0	0	0	0	0	0	0	0	0	0	0	0	0	0	0	0	0	0	0					0
2015-08-18	10:20:05	10:20:44		盐城	东台	唐洋		众新村	3211101	0311901	2	51-60	1	2		4	0	0	0	0	0	0	0	0	0	0	0	0	0	0	0	0	0	0	0	0	0	0	0	0	0	0	0	0					0
2015-08-18	10:20:47	10:21:24		盐城	东台	唐洋		众新村	3211101	0312001	2	60-	1	2		3	0	0	0	0	0	0	0	0	0	0	0	0	0	0	0	0	0	0	0	0	0	0	0	0	0	0	0	0					0
2015-08-18	10:21:26	10:22:13		盐城	东台	唐洋		众新村	3211101	0312101	1	51-60	1	2		3	0	0	0	0	0	0	0	0	0	0	0	0	0	0	0	0	0	0	0	0	0	0	0	0	0	0	0	0					0
2015-08-18	10:22:15	10:22:56		盐城	东台	唐洋		众新村	3211101	0312102	2	51-60	1	2		3	0	0	0	0	0	0	0	0	0	0	0	0	0	0	0	0	0	0	0	0	0	0	0	0	0	0	0	0					0
2015-08-18	10:22:58	10:23:37		盐城	东台	唐洋		众新村	3211101	0312103	1	0-10	1	15		2	0	0	0	0	0	0	0	0	0	0	0	0	0	0	0	0	0	0	0	0	0	0	0	0	0	0	0	0					0
2015-08-18	10:23:39	10:24:15		盐城	东台	唐洋		众新村	3211101	0312201	1	41-50	1	2		4	0	0	0	0	0	0	0	0	0	0	0	0	0	0	0	0	0	0	0	0	0	0	0	0	0	0	0	0					0
2015-08-18	10:24:17	10:24:51		盐城	东台	唐洋		众新村	3211101	0312202	2	60-	1	2		4	0	0	0	0	0	0	0	0	0	0	0	0	0	0	0	0	0	0	0	0	0	0	0	0	0	0	0	0					0
2015-08-18	10:24:53	10:25:33		盐城	东台	唐洋		众新村	3211101	0312301	1	51-60	1	2		3	0	0	0	0	0	0	0	0	0	0	0	0	0	0	0	0	0	0	0	0	0	0	0	0	0	0	0	0					0
2015-08-18	10:25:35	10:26:13		盐城	东台	唐洋		众新村	3211101	0312302	2	51-60	1	2		4	0	0	0	0	0	0	0	0	0	0	0	0	0	0	0	0	0	0	0	0	0	0	0	0	0	0	0	0					0
2015-08-18	10:26:15	10:26:57		盐城	东台	唐洋		众新村	3211101	0312401	2	41-50	1	2		4	0	0	0	0	0	0	0	0	0	0	0	0	0	0	0	0	0	0	0	0	0	0	0	0	0	0	0	0					0
2015-08-18	10:26:59	10:30:12		盐城	东台	安丰		东光村	3211101	0200101	2	60-	1	2		1	0	0	0	0	0	0	0	0	0	0	0	0	0	0	0	0	0	0	0	0	0	0	0	0	0	0	0	0					0
2015-08-18	10:30:15	10:36:19		盐城	东台	安丰		东光村	3211101	0200201	1	60-	1	2		1	0	0	0	0	0	0	0	0	0	0	0	0	0	0	0	0	0	0	0	0	0	0	0	0	0	0	0	0					0
2015-08-18	10:36:21	10:36:54		盐城	东台	安丰		东光村	3211101	0200301	2	60-	1	2		1	0	0	0	0	0	0	0	0	0	0	0	0	0	0	0	0	0	0	0	0	0	0	0	0	0	0	0	0					0
2015-08-18	10:36:56	10:37:31		盐城	东台	安丰		东光村	3211101	0200302	1	60-	1	2		1	0	0	0	0	0	0	0	0	0	0	0	0	0	0	0	0	0	0	0	0	0	0	0	0	0	0	0	0					0
2015-08-18	10:37:33	10:38:15		盐城	东台	安丰		东光村	3211101	0200401	2	60-	1	2		1	0	0	0	0	0	0	0	0	0	0	0	0	0	0	0	0	0	0	0	0	0	0	0	0	0	0	0	0					0
2015-08-18	10:38:17	10:39:53		盐城	东台	安丰		东光村	3211101	0200501	1	60-	1	2		2	0	0	0	0	0	0	0	0	0	0	0	0	0	0	0	0	0	0	0	0	0	0	0	0	0	0	0	0					0
2015-08-18	10:39:55	10:40:40		盐城	东台	安丰		东光村	3211101	0200502	2	60-	1	2		2	0	0	0	0	0	0	0	0	0	0	0	0	0	0	0	0	0	0	0	0	0	0	0	0	0	0	0	0					0
2015-08-18	10:40:42	10:41:50		盐城	东台	安丰		东光村	3211101	0200601	1	60-	1	2		2	0	0	0	0	0	0	0	0	0	0	0	0	0	0	0	0	0	0	0	0	0	0	0	0	0	0	0	0					0
2015-08-18	10:41:52	10:44:05		盐城	东台	安丰		东光村	3211101	0200602	2	60-	1	2		2	0	0	0	0	0	0	0	0	0	0	0	0	0	0	0	0	0	0	0	0	0	0	0	0	0	0	0	0					0
2015-08-18	10:44:07	10:44:51		盐城	东台	安丰		东光村	3211101	0200701	1	60-	1	2		2	0	0	0	0	0	0	0	0	0	0	0	0	0	0	0	0	0	0	0	0	0	0	0	0	0	0	0	0					0
2015-08-18	10:44:53	10:45:52		盐城	东台	安丰		东光村	3211101	0200801	2	60-	1	2		2	0	0	0	0	0	0	0	0	0	0	0	0	0	0	0	0	0	0	0	0	0	0	0	0	0	0	0	0					0
2015-08-18	10:45:55	10:46:49		盐城	东台	安丰		东光村	3211101	0200802	1	41-50	1	2		4	0	0	0	0	0	0	0	0	0	0	0	0	0	0	0	0	0	0	0	0	0	0	0	0	0	0	0	0					0
2015-08-18	10:46:51	10:47:28		盐城	东台	安丰		东光村	3211101	0200901	2	60-	1	2		1	0	0	0	0	0	0	0	0	0	0	0	0	0	0	0	0	0	0	0	0	0	0	0	0	0	0	0	0					0
2015-08-18	10:47:31	17:48:16		盐城	东台	安丰		东光村	3211101	0201001	1	60-	1	2		1	0	0	0	0	0	0	14	19	0	0	0	0	0	0	0	0	0	0	0	0	0	0	0	0	0	0	0	0					0
2015-08-18	10:49:05	10:49:44		盐城	东台	安丰		东光村	3211101	0201002	2	60-	1	2		3	0	0	0	0	0	0	0	0	0	0	0	0	0	0	0	0	0	0	0	0	0	0	0	0	0	0	0	0					0
2015-08-18	10:49:47	10:50:23		盐城	东台	安丰		东光村	3211101	0201003	1	31-40	1	2		4	0	0	0	0	0	0	0	0	0	0	0	0	0	0	0	0	0	0	0	0	0	0	0	0	0	0	0	0					0
2015-08-18	10:50:25	10:51:03		盐城	东台	安丰		东光村	3211101	0201004	2	31-40	1	2		4	0	0	0	0	0	0	0	0	0	0	0	0	0	0	0	0	0	0	0	0	0	0	0	0	0	0	0	0					0
2015-08-18	10:51:05	10:51:44		盐城	东台	安丰		东光村	3211101	0201101	1	60-	1	2		2	0	0	0	0	0	0	0	0	0	0	0	0	0	0	0	0	0	0	0	0	0	0	0	0	0	0	0	0					0
2015-08-18	10:51:47	10:52:26		盐城	东台	安丰		东光村	3211101	0201102	2	60-	1	2		2	0	0	0	0	0	0	0	0	0	0	0	0	0	0	0	0	0	0	0	0	0	0	0	0	0	0	0	0					0
2015-08-18	10:52:29	10:53:04		盐城	东台	安丰		东光村	3211101	0201103	1	41-50	1	2		4	0	0	0	0	0	0	0	0	0	0	0	0	0	0	0	0	0	0	0	0	0	0	0	0	0	0	0	0					0
2015-08-18	10:53:07	10:54:36		盐城	东台	安丰		东光村	3211101	0201201	1	60-	1	2		2	0	0	0	0	0	0	0	0	0	0	0	0	0	0	0	0	0	0	0	0	0	0	0	0	0	0	0	0					0
2015-08-18	10:54:39	10:55:19		盐城	东台	安丰		东光村	3211101	0201202	2	60-	1	2		2	0	0	0	0	0	0	0	0	0	0	0	0	0	0	0	0	0	0	0	0	0	0	0	0	0	0	0	0					0
2015-08-18	10:55:21	10:56:04		盐城	东台	安丰		东光村	3211101	0201301	1	60-	1	2		2	0	0	0	0	0	0	0	0	0	0	0	0	0	0	0	0	0	0	0	0	0	0	0	0	0	0	0	0					0
2015-08-18	10:56:07	10:56:49		盐城	东台	安丰		东光村	3211101	0201302	2	60-	1	2		3	0	0	0	0	0	0	0	0	0	0	0	0	0	0	0	0	0	0	0	0	0	0	0	0	0	0	0	0					0
2015-08-18	10:56:51	10:57:26		盐城	东台	安丰		东光村	3211101	0201401	1	60-	1	2		2	0	0	0	0	0	0	0	0	0	0	0	0	0	0	0	0	0	0	0	0	0	0	0	0	0	0	0	0					0
2015-08-18	10:57:29	10:58:22		盐城	东台	安丰		东光村	3211101	0201402	1	41-50	1	2		4	0	0	0	0	0	0	0	0	0	0	0	0	0	0	0	0	0	0	0	0	0	0	0	0	0	0	0	0					0
2015-08-18	10:58:24	10:59:10		盐城	东台	安丰		东光村	3211101	0201501	1	60-	1	2		2	0	0	0	0	0	0	0	0	0	0	0	0	0	0	0	0	0	0	0	0	0	0	0	0	0	0	0	0					0
2015-08-18	10:59:12	11:00:09		盐城	东台	安丰		东光村	3211101	0201502	2	60-	1	2		3	0	0	0	0	0	0	0	0	0	0	0	0	0	0	0	0	0	0	0	0	0	0	0	0	0	0	0	0					0
2015-08-18	11:00:12	11:01:08		盐城	东台	安丰		东光村	3211101	0201601	1	60-	1	2		2	0	0	0	0	0	0	0	0	0	0	0	0	0	0	0	0	0	0	0	0	0	0	0	0	0	0	0	0					0
2015-08-18	11:01:10	11:01:45		盐城	东台	安丰		东光村	3211101	0201701	1	60-	1	2		2	0	0	0	0	0	0	0	0	0	0	0	0	0	0	0	0	0	0	0	0	0	0	0	0	0	0	0	0					0
2015-08-18	11:01:47	11:02:35		盐城	东台	安丰		东光村	3211101	0201702	2	60-	1	2		3	0	0	0	0	0	0	0	0	0	0	0	0	0	0	0	0	0	0	0	0	0	0	0	0	0	0	0	0					0
2015-08-18	11:02:38	11:03:17		盐城	东台	安丰		东光村	3211101	0201703	2	41-50	1	2		4	0	0	0	0	0	0	0	0	0	0	0	0	0	0	0	0	0	0	0	0	0	0	0	0	0	0	0	0					0
2015-08-18	11:03:20	11:04:04		盐城	东台	安丰		东光村	3211101	0201704	2	31-40	1	2		4	0	0	0	0	0	0	0	0	0	0	0	0	0	0	0	0	0	0	0	0	0	0	0	0	0	0	0	0					0
2015-08-18	11:04:07	11:05:09		盐城	东台	安丰		东光村	3211101	0201705	1	11-20	1	15		4	0	0	0	0	0	0	0	0	0	0	0	0	0	0	0	0	0	0	0	0	0	0	0	0	0	0	0	0					0
2015-08-18	11:05:12	11:06:00		盐城	东台	安丰		东光村	3211101	0201801	1	60-	1	2		3	0	0	0	0	0	0	0	0	0	0	0	0	0	0	0	0	0	0	0	0	0	0	0	0	0	0	0	0					0
2015-08-18	11:06:03	11:06:51		盐城	东台	安丰		东光村	3211101	0201802	2	60-	1	2		3	0	0	0	0	0	0	0	0	0	0	0	0	0	0	0	0	0	0	0	0	0	0	0	0	0	0	0	0					0
2015-08-18	11:06:54	11:07:36		盐城	东台	安丰		东光村	3211101	0201901	1	21-30	1	2		4	0	0	0	0	0	0	0	0	0	0	0	0	0	0	0	0	0	0	0	0	0	0	0	0	0	0	0	0					0
2015-08-18	11:07:39	11:08:26		盐城	东台	安丰		东光村	3211101	0201902	1	31-40	1	2		4	0	0	0	0	0	0	0	0	0	0	0	0	0	0	0	0	0	0	0	0	0	0	0	0	0	0	0	0					0
2015-08-18	11:08:29	11:09:16		盐城	东台	安丰		东光村	3211101	0201903	2	60-	1	2		3	0	0	0	0	0	0	0	0	0	0	0	0	0	0	0	0	0	0	0	0	0	0	0	0	0	0	0	0					0
2015-08-18	11:09:19	11:10:04		盐城	东台	安丰		东光村	3211101	0201904	2	41-50	1	2		4	0	0	0	0	0	0	0	0	0	0	0	0	0	0	0	0	0	0	0	0	0	0	0	0	0	0	0	0					0
2015-08-18	11:10:07	11:11:08		盐城	东台	安丰		东光村	3211101	0202001	1	60-	1	2		3	0	0	0	0	0	0	0	0	0	0	0	0	0	0	0	0	0	0	0	0	0	0	0	0	0	0	0	0					0
2015-08-18	11:11:10	11:11:58		盐城	东台	安丰		东光村	3211101	0202002	2	60-	1	2		3	0	0	0	0	0	0	0	0	0	0	0	0	0	0	0	0	0	0	0	0	0	0	0	0	0	0	0	0					0
2015-08-18	11:12:00	11:13:00		盐城	东台	安丰		东光村	3211101	0202003	1	31-40	1	2		4	0	0	0	0	0	0	0	0	0	0	0	0	0	0	0	0	0	0	0	0	0	0	0	0	0	0	0	0					0
2015-08-18	11:13:03	11:13:56		盐城	东台	安丰		东光村	3211101	0202004	2	31-40	1	2		4	0	0	0	0	0	0	0	0	0	0	0	0	0	0	0	0	0	0	0	0	0	0	0	0	0	0	0	0					0
2015-08-18	11:13:59	11:15:08		盐城	东台	安丰		东光村	3211101	0202101	1	60-	1	2		2	0	0	0	0	0	0	0	0	0	0	0	0	0	0	0	0	0	0	0	0	0	0	0	0	0	0	0	0					0
2015-08-18	11:15:11	11:15:54		盐城	东台	安丰		东光村	3211101	0202102	2	51-60	1	2		3	0	0	0	0	0	0	0	0	0	0	0	0	0	0	0	0	0	0	0	0	0	0	0	0	0	0	0	0					0
2015-08-18	11:15:57	11:16:36		盐城	东台	安丰		东光村	3211101	0202201	1	60-	1	2		2	0	0	0	0	0	0	0	0	0	0	0	0	0	0	0	0	0	0	0	0	0	0	0	0	0	0	0	0					0
2015-08-18	11:16:39	11:17:36		盐城	东台	安丰		东光村	3211101	0202202	2	51-60	1	2		3	0	0	0	0	0	0	0	0	0	0	0	0	0	0	0	0	0	0	0	0	0	0	0	0	0	0	0	0					0
2015-08-18	11:17:39	11:18:13		盐城	东台	安丰		东光村	3211101	0202203	1	31-40	1	2		4	0	0	0	0	0	0	0	0	0	0	0	0	0	0	0	0	0	0	0	0	0	0	0	0	0	0	0	0					0
2015-08-18	11:18:16	11:18:57		盐城	东台	安丰		东光村	3211101	0202204	2	31-40	1	2		4	0	0	0	0	0	0	0	0	0	0	0	0	0	0	0	0	0	0	0	0	0	0	0	0	0	0	0	0					0
2015-08-18	11:19:00	11:19:48		盐城	东台	安丰		东光村	3211101	0202205	2	11-20	1	15		2	0	0	0	0	0	0	0	0	0	0	0	0	0	0	0	0	0	0	0	0	0	0	0	0	0	0	0	0					0
2015-08-18	11:19:51	11:20:30		盐城	东台	安丰		东光村	3211101	0202301	2	60-	1	2		2	0	0	0	0	0	0	0	0	0	0	0	0	0	0	0	0	0	0	0	0	0	0	0	0	0	0	0	0					0
2015-08-18	11:20:33	11:21:14		盐城	东台	安丰		东光村	3211101	0202401	1	60-	1	2		3	0	0	0	0	0	0	0	0	0	0	0	0	0	0	0	0	0	0	0	0	0	0	0	0	0	0	0	0					0
2015-08-18	11:21:17	11:21:52		盐城	东台	安丰		东光村	3211101	0202402	2	51-60	1	2		3	0	0	0	0	0	0	0	0	0	0	0	0	0	0	0	0	0	0	0	0	0	0	0	0	0	0	0	0					0
2015-08-18	11:21:55	11:22:37		盐城	东台	安丰		东光村	3211101	0202501	1	60-	1	2		3	0	0	0	0	0	0	0	0	0	0	0	0	0	0	0	0	0	0	0	0	0	0	0	0	0	0	0	0					0
2015-08-18	11:22:40	11:23:23		盐城	东台	安丰		东光村	3211101	0202502	2	60-	1	2		3	0	0	0	0	0	0	0	0	0	0	0	0	0	0	0	0	0	0	0	0	0	0	0	0	0	0	0	0					0
2015-08-18	11:23:26	11:24:18		盐城	东台	安丰		东光村	3211101	0202601	1	60-	1	2		3	0	0	0	0	0	0	0	0	0	0	0	0	0	0	0	0	0	0	0	0	0	0	0	0	0	0	0	0					0
2015-08-18	11:24:21	11:24:58		盐城	东台	安丰		东光村	3211101	0202602	2	60-	1	2		3	0	0	0	0	0	0	0	0	0	0	0	0	0	0	0	0	0	0	0	0	0	0	0	0	0	0	0	0					0
2015-08-18	11:25:01	11:25:48		盐城	东台	安丰		东光村	3211101	0202701	1	60-	1	2		3	0	0	0	0	0	0	0	0	0	0	0	0	0	0	0	0	0	0	0	0	0	0	0	0	0	0	0	0					0
2015-08-18	11:25:50	11:26:30		盐城	东台	安丰		东光村	3211101	0202702	2	51-60	1	2		3	0	0	0	0	0	0	0	0	0	0	0	0	0	0	0	0	0	0	0	0	0	0	0	0	0	0	0	0					0
2015-08-18	15:02:34	15:03:23		盐城	东台	安丰		东光村	3211101	0202801	1	60-	1	2		3	0	0	0	0	0	0	0	0	0	0	0	0	0	0	0	0	0	0	0	0	0	0	0	0	0	0	0	0					0
2015-08-18	15:03:24	15:03:58		盐城	东台	安丰		东光村	3211101	0202802	2	51-60	1	2		3	0	0	0	0	0	0	0	0	0	0	0	0	0	0	0	0	0	0	0	0	0	0	0	0	0	0	0	0					0
2015-08-18	15:03:59	15:04:33		盐城	东台	安丰		东光村	3211101	0202803	1	21-30	1	2		5	0	0	0	0	0	0	0	0	0	0	0	0	0	0	0	0	0	0	0	0	0	0	0	0	0	0	0	0					0
2015-08-18	15:04:34	15:05:21		盐城	东台	安丰		东光村	3211101	0202804	2	21-30	1	2		5	0	0	0	0	0	0	0	0	0	0	0	0	0	0	0	0	0	0	0	0	0	0	0	0	0	0	0	0					0
2015-08-18	15:05:22	15:06:24		盐城	东台	安丰		东光村	3211101	0202901	1	60-	1	2		3	0	0	0	0	0	0	0	0	0	0	0	0	0	0	0	0	0	0	0	0	0	0	0	0	0	0	0	0					0
2015-08-18	15:06:25	15:06:58		盐城	东台	安丰		东光村	3211101	0202902	2	51-60	1	2		3	0	0	0	0	0	0	0	0	0	0	0	0	0	0	0	0	0	0	0	0	0	0	0	0	0	0	0	0					0
2015-08-18	15:06:59	15:07:52		盐城	东台	安丰		东光村	3211101	0202903	1	31-40	1	2		4	0	0	0	0	0	0	0	0	0	0	0	0	0	0	0	0	0	0	0	0	0	0	0	0	0	0	0	0					0
2015-08-18	15:07:53	15:08:31		盐城	东台	安丰		东光村	3211101	0202904	2	31-40	1	2		4	0	0	0	0	0	0	0	0	0	0	0	0	0	0	0	0	0	0	0	0	0	0	0	0	0	0	0	0					0
2015-08-18	15:08:32	15:09:45		盐城	东台	安丰		东光村	3211101	0202905	1	11-20	1	15		2	0	0	0	0	0	0	0	0	0	0	0	0	0	0	0	0	0	0	0	0	0	0	0	0	0	0	0	0					0
2015-08-18	15:09:46	15:10:26		盐城	东台	安丰		东光村	3211101	0203001	1	60-	1	2		2	0	0	0	0	0	0	0	0	0	0	0	0	0	0	0	0	0	0	0	0	0	0	0	0	0	0	0	0					0
2015-08-18	15:10:27	15:11:09		盐城	东台	安丰		东光村	3211101	0203002	2	60-	1	2		2	0	0	0	0	0	0	0	0	0	0	0	0	0	0	0	0	0	0	0	0	0	0	0	0	0	0	0	0					0
2015-08-18	15:11:10	15:11:51		盐城	东台	安丰		东光村	3211101	0203101	1	60-	1	2		2	0	0	0	0	0	0	0	0	0	0	0	0	0	0	0	0	0	0	0	0	0	0	0	0	0	0	0	0					0
2015-08-18	15:11:52	15:12:59		盐城	东台	安丰		东光村	3211101	0203102	1	31-40	1	2		4	0	0	0	0	0	0	0	0	0	0	0	0	0	0	0	0	0	0	0	0	0	0	0	0	0	0	0	0					0
2015-08-18	15:13:01	15:13:48		盐城	东台	安丰		东光村	3211101	0203103	2	60-	1	2		2	0	0	0	0	0	0	0	0	0	0	0	0	0	0	0	0	0	0	0	0	0	0	0	0	0	0	0	0					0
2015-08-18	15:13:49	15:14:31		盐城	东台	安丰		东光村	3211101	0203201	2	51-60	1	2		2	0	0	0	0	0	0	0	0	0	0	0	0	0	0	0	0	0	0	0	0	0	0	0	0	0	0	0	0					0
2015-08-18	15:14:32	15:15:13		盐城	东台	安丰		东光村	3211101	0203301	1	51-60	1	2		2	0	0	0	0	0	0	0	0	0	0	0	0	0	0	0	0	0	0	0	0	0	0	0	0	0	0	0	0					0
2015-08-18	15:15:14	15:15:54		盐城	东台	安丰		东光村	3211101	0203302	2	51-60	1	2		2	0	0	0	0	0	0	0	0	0	0	0	0	0	0	0	0	0	0	0	0	0	0	0	0	0	0	0	0					0
2015-08-18	15:15:55	15:16:31		盐城	东台	安丰		东光村	3211101	0203401	1	51-60	1	2		2	0	0	0	0	0	0	0	0	0	0	0	0	0	0	0	0	0	0	0	0	0	0	0	0	0	0	0	0					0
2015-08-18	15:16:32	15:17:05		盐城	东台	安丰		东光村	3211101	0203402	2	51-60	1	2		2	0	0	0	0	0	0	0	0	0	0	0	0	0	0	0	0	0	0	0	0	0	0	0	0	0	0	0	0					0
2015-08-18	15:17:06	15:17:50		盐城	东台	安丰		东光村	3211101	0203403	1	31-40	1	2		4	0	0	0	0	0	0	0	0	0	0	0	0	0	0	0	0	0	0	0	0	0	0	0	0	0	0	0	0					0
2015-08-18	15:17:51	15:18:54		盐城	东台	安丰		东光村	3211101	0203501	2	51-60	1	2		3	0	0	0	0	0	0	0	0	0	0	0	0	0	0	0	0	0	0	0	0	0	0	0	0	0	0	0	0					0
2015-08-18	15:18:56	15:19:25		盐城	东台	安丰		东光村	3211101	0203601	1	51-60	1	2		3	0	0	0	0	0	0	0	0	0	0	0	0	0	0	0	0	0	0	0	0	0	0	0	0	0	0	0	0					0
2015-08-18	15:19:26	15:20:04		盐城	东台	安丰		东光村	3211101	0203602	2	51-60	1	2		3	0	0	0	0	0	0	0	0	0	0	0	0	0	0	0	0	0	0	0	0	0	0	0	0	0	0	0	0					0
2015-08-18	15:20:06	15:20:50		盐城	东台	安丰		东光村	3211101	0203603	1	31-40	1	2		5	0	0	0	0	0	0	0	0	0	0	0	0	0	0	0	0	0	0	0	0	0	0	0	0	0	0	0	0					0
2015-08-18	15:20:51	15:21:49		盐城	东台	安丰		东光村	3211101	0203604	2	31-40	1	2		5	0	0	0	0	0	0	0	0	0	0	0	0	0	0	0	0	0	0	0	0	0	0	0	0	0	0	0	0					0
2015-08-18	15:21:50	15:22:46		盐城	东台	安丰		东光村	3211101	0203605	2	0-10	1	15		2	0	0	0	0	0	0	0	0	0	0	0	0	0	0	0	0	0	0	0	0	0	0	0	0	0	0	0	0					0
2015-08-18	15:22:47	15:23:55		盐城	东台	安丰		东光村	3211101	0203701	1	51-60	1	2		3	0	0	0	0	0	0	0	0	0	0	0	0	0	0	0	0	0	0	0	0	0	0	0	0	0	0	0	0					0
2015-08-18	15:23:56	15:24:34		盐城	东台	安丰		东光村	3211101	0203702	2	51-60	1	2		3	0	0	0	0	0	0	0	0	0	0	0	0	0	0	0	0	0	0	0	0	0	0	0	0	0	0	0	0					0
2015-08-18	15:24:35	15:25:18		盐城	东台	安丰		东光村	3211101	0203703	2	31-40	1	2		5	0	0	0	0	0	0	0	0	0	0	0	0	0	0	0	0	0	0	0	0	0	0	0	0	0	0	0	0					0
2015-08-18	15:25:19	15:25:57		盐城	东台	安丰		东光村	3211101	0203801	2	51-60	1	2		3	0	0	0	0	0	0	0	0	0	0	0	0	0	0	0	0	0	0	0	0	0	0	0	0	0	0	0	0					0
2015-08-18	15:25:58	15:26:31		盐城	东台	安丰		东光村	3211101	0203901	1	51-60	1	2		3	0	0	0	0	0	0	0	0	0	0	0	0	0	0	0	0	0	0	0	0	0	0	0	0	0	0	0	0					0
2015-08-18	15:26:33	15:27:08		盐城	东台	安丰		东光村	3211101	0203902	2	21-30	1	2		5	0	0	0	0	0	0	0	0	0	0	0	0	0	0	0	0	0	0	0	0	0	0	0	0	0	0	0	0					0
2015-08-18	15:27:09	15:27:49		盐城	东台	安丰		东光村	3211101	0203903	2	51-60	1	2		3	0	0	0	0	0	0	0	0	0	0	0	0	0	0	0	0	0	0	0	0	0	0	0	0	0	0	0	0					0
2015-08-18	15:27:51	15:28:26		盐城	东台	安丰		东光村	3211101	0204001	1	51-60	1	2		3	0	0	0	0	0	0	0	0	0	0	0	0	0	0	0	0	0	0	0	0	0	0	0	0	0	0	0	0					0
2015-08-18	15:28:27	15:29:01		盐城	东台	安丰		东光村	3211101	0204002	2	51-60	1	2		4	0	0	0	0	0	0	0	0	0	0	0	0	0	0	0	0	0	0	0	0	0	0	0	0	0	0	0	0					0
2015-08-18	15:29:03	15:29:48		盐城	东台	安丰		东光村	3211101	0204101	2	51-60	1	2		4	0	0	0	0	0	0	0	0	0	0	0	0	0	0	0	0	0	0	0	0	0	0	0	0	0	0	0	0					0
2015-08-18	15:29:49	15:30:21		盐城	东台	安丰		东光村	3211101	0204201	2	51-60	1	2		4	0	0	0	0	0	0	0	0	0	0	0	0	0	0	0	0	0	0	0	0	0	0	0	0	0	0	0	0					0
2015-08-18	15:30:23	15:30:53		盐城	东台	安丰		东光村	3211101	0204301	1	51-60	1	2		4	0	0	0	0	0	0	0	0	0	0	0	0	0	0	0	0	0	0	0	0	0	0	0	0	0	0	0	0					0
2015-08-18	15:30:54	15:31:31		盐城	东台	安丰		东光村	3211101	0204302	2	51-60	1	2		4	0	0	0	0	0	0	0	0	0	0	0	0	0	0	0	0	0	0	0	0	0	0	0	0	0	0	0	0					0
2015-08-18	15:31:32	15:32:15		盐城	东台	安丰		东光村	3211101	0204401	1	51-60	1	2		4	0	0	0	0	0	0	0	0	0	0	0	0	0	0	0	0	0	0	0	0	0	0	0	0	0	0	0	0					0
2015-08-18	15:32:16	15:33:00		盐城	东台	安丰		东光村	3211101	0204402	2	51-60	1	2		4	0	0	0	0	0	0	0	0	0	0	0	0	0	0	0	0	0	0	0	0	0	0	0	0	0	0	0	0					0
2015-08-18	15:33:02	15:33:43		盐城	东台	安丰		东光村	3211101	0204501	1	51-60	1	2		4	0	0	0	0	0	0	0	0	0	0	0	0	0	0	0	0	0	0	0	0	0	0	0	0	0	0	0	0					0
2015-08-18	15:33:45	15:34:23		盐城	东台	安丰		东光村	3211101	0204502	2	51-60	1	2		4	0	0	0	0	0	0	0	0	0	0	0	0	0	0	0	0	0	0	0	0	0	0	0	0	0	0	0	0					0
2015-08-18	15:34:25	15:35:00		盐城	东台	安丰		东光村	3211101	0204503	2	60-	1	2		1	0	0	0	0	0	0	0	0	0	0	0	0	0	0	0	0	0	0	0	0	0	0	0	0	0	0	0	0					0
2015-08-18	15:35:02	15:35:45		盐城	东台	安丰		东光村	3211101	0204601	1	51-60	1	2		4	0	0	0	0	0	0	0	0	0	0	0	0	0	0	0	0	0	0	0	0	0	0	0	0	0	0	0	0					0
2015-08-18	15:35:47	15:36:21		盐城	东台	安丰		东光村	3211101	0204602	2	51-60	1	2		4	0	0	0	0	0	0	0	0	0	0	0	0	0	0	0	0	0	0	0	0	0	0	0	0	0	0	0	0					0
2015-08-18	15:36:22	15:37:05		盐城	东台	安丰		东光村	3211101	0204701	1	51-60	1	2		4	0	0	0	0	0	0	0	0	0	0	0	0	0	0	0	0	0	0	0	0	0	0	0	0	0	0	0	0					0
2015-08-18	15:37:06	15:37:38		盐城	东台	安丰		东光村	3211101	0204702	2	51-60	1	2		4	0	0	0	0	0	0	0	0	0	0	0	0	0	0	0	0	0	0	0	0	0	0	0	0	0	0	0	0					0
2015-08-18	15:37:40	15:38:17		盐城	东台	安丰		东光村	3211101	0204703	2	21-30	1	2		5	0	0	0	0	0	0	0	0	0	0	0	0	0	0	0	0	0	0	0	0	0	0	0	0	0	0	0	0					0
2015-08-18	15:38:19	15:38:59		盐城	东台	安丰		东光村	3211101	0204704	1	21-30	1	2		5	0	0	0	0	0	0	0	0	0	0	0	0	0	0	0	0	0	0	0	0	0	0	0	0	0	0	0	0					0
2015-08-18	15:39:00	15:39:48		盐城	东台	安丰		东光村	3211101	0204801	1	51-60	1	2		4	0	0	0	0	0	0	0	0	0	0	0	0	0	0	0	0	0	0	0	0	0	0	0	0	0	0	0	0					0
2015-08-18	15:39:50	15:40:33		盐城	东台	安丰		东光村	3211101	0204802	2	51-60	1	2		4	0	0	0	0	0	0	0	0	0	0	0	0	0	0	0	0	0	0	0	0	0	0	0	0	0	0	0	0					0
2015-08-18	15:40:34	15:41:14		盐城	东台	安丰		东光村	3211101	0204803	2	21-30	1	2		5	0	0	0	0	0	0	0	0	0	0	0	0	0	0	0	0	0	0	0	0	0	0	0	0	0	0	0	0					0
2015-08-18	15:41:15	15:41:58		盐城	东台	安丰		东光村	3211101	0204804	1	21-30	1	2		5	0	0	0	0	0	0	0	0	0	0	0	0	0	0	0	0	0	0	0	0	0	0	0	0	0	0	0	0					0
2015-08-18	15:42:00	15:42:42		盐城	东台	安丰		东光村	3211101	0204901	1	51-60	1	2		4	0	0	0	0	0	0	0	0	0	0	0	0	0	0	0	0	0	0	0	0	0	0	0	0	0	0	0	0					0
2015-08-18	15:42:43	15:43:20		盐城	东台	安丰		东光村	3211101	0204902	2	51-60	1	2		4	0	0	0	0	0	0	0	0	0	0	0	0	0	0	0	0	0	0	0	0	0	0	0	0	0	0	0	0					0
2015-08-18	15:43:21	15:44:09		盐城	东台	安丰		东光村	3211101	0204903	1	21-30	1	2		5	0	0	0	0	0	0	0	0	0	0	0	0	0	0	0	0	0	0	0	0	0	0	0	0	0	0	0	0					0
2015-08-18	15:44:11	15:44:50		盐城	东台	安丰		东光村	3211101	0205001	1	51-60	1	2		4	0	0	0	0	0	0	0	0	0	0	0	0	0	0	0	0	0	0	0	0	0	0	0	0	0	0	0	0					0
2015-08-18	15:44:52	15:45:22		盐城	东台	安丰		东光村	3211101	0205002	2	41-50	1	2		4	0	0	0	0	0	0	0	0	0	0	0	0	0	0	0	0	0	0	0	0	0	0	0	0	0	0	0	0					0
2015-08-18	15:45:23	15:46:03		盐城	东台	安丰		东光村	3211101	0205003	1	21-30	1	2		5	0	0	0	0	0	0	0	0	0	0	0	0	0	0	0	0	0	0	0	0	0	0	0	0	0	0	0	0					0
2015-08-18	15:46:04	15:46:57		盐城	东台	安丰		东光村	3211101	0205101	1	51-60	1	2		4	0	0	0	0	0	0	0	0	0	0	0	0	0	0	0	0	0	0	0	0	0	0	0	0	0	0	0	0					0
2015-08-18	15:46:59	15:47:31		盐城	东台	安丰		东光村	3211101	0205102	2	51-60	1	2		4	0	0	0	0	0	0	0	0	0	0	0	0	0	0	0	0	0	0	0	0	0	0	0	0	0	0	0	0					0
2015-08-18	15:47:33	15:48:26		盐城	东台	安丰		东光村	3211101	0205103	1	21-30	1	2		2	0	0	0	0	0	0	0	0	0	0	0	0	0	0	0	0	0	0	0	0	0	0	0	0	0	0	0	0					0
2015-08-18	15:48:27	15:49:16		盐城	东台	安丰		东光村	3211101	0205201	2	51-60	1	2		4	0	0	0	0	0	0	0	0	0	0	0	0	0	0	0	0	0	0	0	0	0	0	0	0	0	0	0	0					0
2015-08-18	15:49:18	15:49:55		盐城	东台	安丰		东光村	3211101	0205202	2	60-	1	2		2	0	0	0	0	0	0	0	0	0	0	0	0	0	0	0	0	0	0	0	0	0	0	0	0	0	0	0	0					0
2015-08-18	15:49:56	15:50:30		盐城	东台	安丰		东光村	3211101	0205203	1	21-30	1	2		5	0	0	0	0	0	0	0	0	0	0	0	0	0	0	0	0	0	0	0	0	0	0	0	0	0	0	0	0					0
2015-08-18	15:50:32	15:51:05		盐城	东台	安丰		东光村	3211101	0205301	1	51-60	1	2		4	0	0	0	0	0	0	0	0	0	0	0	0	0	0	0	0	0	0	0	0	0	0	0	0	0	0	0	0					0
2015-08-18	15:51:07	15:51:41		盐城	东台	安丰		东光村	3211101	0205302	2	21-30	1	2		5	0	0	0	0	0	0	0	0	0	0	0	0	0	0	0	0	0	0	0	0	0	0	0	0	0	0	0	0					0
2015-08-18	15:51:43	15:52:22		盐城	东台	安丰		东光村	3211101	0205303	2	51-60	1	2		4	0	0	0	0	0	0	0	0	0	0	0	0	0	0	0	0	0	0	0	0	0	0	0	0	0	0	0	0					0
2015-08-18	15:52:24	15:53:03		盐城	东台	安丰		东光村	3211101	0205401	1	51-60	1	2		4	0	0	0	0	0	0	0	0	0	0	0	0	0	0	0	0	0	0	0	0	0	0	0	0	0	0	0	0					0
2015-08-18	15:53:04	15:53:52		盐城	东台	安丰		东光村	3211101	0205501	1	41-50	1	2		4	0	0	0	0	0	0	0	0	0	0	0	0	0	0	0	0	0	0	0	0	0	0	0	0	0	0	0	0					0
2015-08-18	15:53:54	15:54:32		盐城	东台	安丰		东光村	3211101	0205502	2	41-50	1	2		4	0	0	0	0	0	0	0	0	0	0	0	0	0	0	0	0	0	0	0	0	0	0	0	0	0	0	0	0					0
2015-08-18	15:54:33	15:55:25		盐城	东台	安丰		东光村	3211101	0205503	1	21-30	1	2		5	0	0	0	0	0	0	0	0	0	0	0	0	0	0	0	0	0	0	0	0	0	0	0	0	0	0	0	0					0
2015-08-18	15:55:27	15:56:30		盐城	东台	安丰		东光村	3211101	0205601	1	41-50	1	2		2	0	0	0	0	0	0	0	0	0	0	0	0	0	0	0	0	0	0	0	0	0	0	0	0	0	0	0	0					0
2015-08-18	15:56:32	15:57:05		盐城	东台	安丰		东光村	3211101	0205602	2	41-50	1	2		4	0	0	0	0	0	0	0	0	0	0	0	0	0	0	0	0	0	0	0	0	0	0	0	0	0	0	0	0					0
2015-08-18	15:57:07	15:57:43		盐城	东台	安丰		东光村	3211101	0205701	1	41-50	1	2		4	0	0	0	0	0	0	0	0	0	0	0	0	0	0	0	0	0	0	0	0	0	0	0	0	0	0	0	0					0
2015-08-18	15:57:44	15:58:14		盐城	东台	安丰		东光村	3211101	0205702	2	41-50	1	2		4	0	0	0	0	0	0	0	0	0	0	0	0	0	0	0	0	0	0	0	0	0	0	0	0	0	0	0	0					0
2015-08-18	15:58:16	15:58:48		盐城	东台	安丰		东光村	3211101	0205801	1	41-50	1	2		4	0	0	0	0	0	0	0	0	0	0	0	0	0	0	0	0	0	0	0	0	0	0	0	0	0	0	0	0					0
2015-08-18	15:58:50	15:59:18		盐城	东台	安丰		东光村	3211101	0205802	2	41-50	1	2		4	0	0	0	0	0	0	0	0	0	0	0	0	0	0	0	0	0	0	0	0	0	0	0	0	0	0	0	0					0
2015-08-18	15:59:19	15:59:53		盐城	东台	安丰		东光村	3211101	0205803	2	60-	1	2		3	0	0	0	0	0	0	0	0	0	0	0	0	0	0	0	0	0	0	0	0	0	0	0	0	0	0	0	0					0
2015-08-18	15:59:55	16:00:40		盐城	东台	安丰		东光村	3211101	0205901	2	41-50	1	2		4	0	0	0	0	0	0	0	0	0	0	0	0	0	0	0	0	0	0	0	0	0	0	0	0	0	0	0	0					0
2015-08-18	16:00:41	16:01:19		盐城	东台	安丰		东光村	3211101	0205902	1	21-30	1	2		5	0	0	0	0	0	0	0	0	0	0	0	0	0	0	0	0	0	0	0	0	0	0	0	0	0	0	0	0					0
2015-08-18	16:01:21	16:01:57		盐城	东台	安丰		东光村	3211101	0206001	1	41-50	1	2		4	0	0	0	0	0	0	0	0	0	0	0	0	0	0	0	0	0	0	0	0	0	0	0	0	0	0	0	0					0
2015-08-18	16:01:59	16:02:34		盐城	东台	安丰		东光村	3211101	0206002	2	41-50	1	2		4	0	0	0	0	0	0	0	0	0	0	0	0	0	0	0	0	0	0	0	0	0	0	0	0	0	0	0	0					0
2015-08-18	16:02:36	16:04:29		盐城	东台	安丰		东光村	3211101	0206101	1	41-50	1	2		4	0	0	0	0	0	0	0	0	0	0	0	0	0	0	0	0	0	0	0	0	0	0	0	0	0	0	0	0					0
2015-08-18	16:04:30	16:05:05		盐城	东台	安丰		东光村	3211101	0206102	2	41-50	1	2		4	0	0	0	0	0	0	0	0	0	0	0	0	0	0	0	0	0	0	0	0	0	0	0	0	0	0	0	0					0
2015-08-18	16:05:06	16:05:40		盐城	东台	安丰		东光村	3211101	0206103	2	21-30	1	2		5	0	0	0	0	0	0	0	0	0	0	0	0	0	0	0	0	0	0	0	0	0	0	0	0	0	0	0	0					0
2015-08-18	16:05:42	16:06:23		盐城	东台	安丰		东光村	3211101	0206201	1	41-50	1	2		4	0	0	0	0	0	0	0	0	0	0	0	0	0	0	0	0	0	0	0	0	0	0	0	0	0	0	0	0					0
2015-08-18	16:06:24	16:06:57		盐城	东台	安丰		东光村	3211101	0206202	2	41-50	1	2		4	0	0	0	0	0	0	0	0	0	0	0	0	0	0	0	0	0	0	0	0	0	0	0	0	0	0	0	0					0
2015-08-18	16:06:58	16:07:35		盐城	东台	安丰		东光村	3211101	0206301	1	41-50	1	2		4	0	0	0	0	0	0	0	0	0	0	0	0	0	0	0	0	0	0	0	0	0	0	0	0	0	0	0	0					0
2015-08-18	16:07:37	16:08:12		盐城	东台	安丰		东光村	3211101	0206302	2	41-50	1	2		4	0	0	0	0	0	0	0	0	0	0	0	0	0	0	0	0	0	0	0	0	0	0	0	0	0	0	0	0					0
2015-08-18	16:08:14	16:08:49		盐城	东台	安丰		东光村	3211101	0206401	1	41-50	1	2		4	0	0	0	0	0	0	0	0	0	0	0	0	0	0	0	0	0	0	0	0	0	0	0	0	0	0	0	0					0
2015-08-18	16:08:51	16:09:41		盐城	东台	安丰		东光村	3211101	0206402	2	41-50	1	2		4	0	0	0	0	0	0	0	0	0	0	0	0	0	0	0	0	0	0	0	0	0	0	0	0	0	0	0	0					0
2015-08-18	16:09:43	16:10:16		盐城	东台	安丰		东光村	3211101	0206501	1	41-50	1	2		4	0	0	0	0	0	0	0	0	0	0	0	0	0	0	0	0	0	0	0	0	0	0	0	0	0	0	0	0					0
2015-08-18	16:10:17	16:11:07		盐城	东台	安丰		东光村	3211101	0206502	2	41-50	1	2		4	0	0	0	0	0	0	0	0	0	0	0	0	0	0	0	0	0	0	0	0	0	0	0	0	0	0	0	0					0
2015-08-18	16:11:09	16:12:00		盐城	东台	安丰		东光村	3211101	0206503	1	60-	1	2		5	0	0	0	0	0	0	0	0	0	0	0	0	0	0	0	0	0	0	0	0	0	0	0	0	0	0	0	0					0
2015-08-18	16:12:02	16:12:42		盐城	东台	安丰		东光村	3211101	0206601	1	41-50	1	2		4	0	0	0	0	0	0	0	0	0	0	0	0	0	0	0	0	0	0	0	0	0	0	0	0	0	0	0	0					0
2015-08-18	16:12:44	16:13:18		盐城	东台	安丰		东光村	3211101	0206602	2	41-50	1	2		4	0	0	0	0	0	0	0	0	0	0	0	0	0	0	0	0	0	0	0	0	0	0	0	0	0	0	0	0					0
2015-08-18	16:13:20	16:13:53		盐城	东台	安丰		东光村	3211101	0206701	1	41-50	1	2		4	0	0	0	0	0	0	0	0	0	0	0	0	0	0	0	0	0	0	0	0	0	0	0	0	0	0	0	0					0
2015-08-18	16:13:54	16:14:25		盐城	东台	安丰		东光村	3211101	0206702	2	41-50	1	2		4	0	0	0	0	0	0	0	0	0	0	0	0	0	0	0	0	0	0	0	0	0	0	0	0	0	0	0	0					0
2015-08-18	16:14:27	16:17:28		盐城	东台	安丰		东光村	3211101	0206703	2	21-30	1	2		5	0	0	0	0	0	0	0	0	0	0	0	0	0	0	0	0	0	0	0	0	0	0	0	0	0	0	0	0					0
2015-08-18	16:17:29	16:18:15		盐城	东台	安丰		东光村	3211101	0206704	2	11-20	1	15		4	0	0	0	0	0	0	0	0	0	0	0	0	0	0	0	0	0	0	0	0	0	0	0	0	0	0	0	0					0
2015-08-18	16:18:16	16:19:41		盐城	东台	安丰		东光村	3211101	0206801	1	41-50	1	2		4	0	0	0	0	0	0	0	0	0	0	0	0	0	0	0	0	0	0	0	0	0	0	0	0	0	0	0	0					0
2015-08-18	16:19:43	16:22:04		盐城	东台	安丰		东光村	3211101	0206901	1	41-50	1	2		4	0	0	0	0	0	0	0	0	0	0	0	0	0	0	0	0	0	0	0	0	0	0	0	0	0	0	0	0					0
2015-08-18	16:22:06	16:22:44		盐城	东台	安丰		东光村	3211101	0206902	2	41-50	1	2		4	0	0	0	0	0	0	0	0	0	0	0	0	0	0	0	0	0	0	0	0	0	0	0	0	0	0	0	0					0
2015-08-18	16:22:46	16:23:22		盐城	东台	安丰		东光村	3211101	0206903	1	21-30	1	2		5	0	0	0	0	0	0	0	0	0	0	0	0	0	0	0	0	0	0	0	0	0	0	0	0	0	0	0	0					0
2015-08-18	16:23:24	16:30:14		盐城	东台	安丰		东光村	3211101	0207001	1	41-50	1	2		4	0	0	0	0	0	0	0	0	0	0	0	0	0	0	0	0	0	0	0	0	0	0	0	0	0	0	0	0					0
2015-08-18	16:30:16	16:30:51		盐城	东台	安丰		东光村	3211101	0207002	2	41-50	1	2		4	0	0	0	0	0	0	0	0	0	0	0	0	0	0	0	0	0	0	0	0	0	0	0	0	0	0	0	0					0
2015-08-18	16:30:53	16:31:33		盐城	东台	安丰		东光村	3211101	0207003	1	11-20	1	15		4	0	0	0	0	0	0	0	0	0	0	0	0	0	0	0	0	0	0	0	0	0	0	0	0	0	0	0	0					0
2015-08-18	16:31:35	16:32:12		盐城	东台	安丰		东光村	3211101	0207101	1	41-50	1	2		4	0	0	0	0	0	0	0	0	0	0	0	0	0	0	0	0	0	0	0	0	0	0	0	0	0	0	0	0					0
2015-08-18	16:32:14	16:32:59		盐城	东台	安丰		东光村	3211101	0207102	1	11-20	1	15		4	0	0	0	0	0	0	0	0	0	0	0	0	0	0	0	0	0	0	0	0	0	0	0	0	0	0	0	0					0
2015-08-18	16:33:01	16:34:07		盐城	东台	安丰		东光村	3211101	0207103	2	41-50	1	2		4	0	0	0	0	0	0	0	0	0	0	0	0	0	0	0	0	0	0	0	0	0	0	0	0	0	0	0	0					0
2015-08-18	16:34:09	16:34:41		盐城	东台	安丰		东光村	3211101	0207201	1	41-50	1	2		4	0	0	0	0	0	0	0	0	0	0	0	0	0	0	0	0	0	0	0	0	0	0	0	0	0	0	0	0					0
2015-08-18	16:34:43	16:35:14		盐城	东台	安丰		东光村	3211101	0207202	2	21-30	1	2		5	0	0	0	0	0	0	0	0	0	0	0	0	0	0	0	0	0	0	0	0	0	0	0	0	0	0	0	0					0
2015-08-18	16:35:15	16:36:12		盐城	东台	安丰		东光村	3211101	0207203	2	60-	1	2		3	0	0	0	0	0	0	0	0	0	0	0	0	0	0	0	0	0	0	0	0	0	0	0	0	0	0	0	0					0
2015-08-18	16:36:14	16:36:52		盐城	东台	安丰		东光村	3211101	0207204	2	21-30	1	2		5	0	0	0	0	0	0	0	0	0	0	0	0	0	0	0	0	0	0	0	0	0	0	0	0	0	0	0	0					0
2015-08-18	16:36:54	16:37:57		盐城	东台	安丰		东光村	3211101	0207301	2	60-	1	2		1	0	0	0	0	0	0	0	0	0	0	0	0	0	0	0	0	0	0	0	0	0	0	0	0	0	0	0	0					0
2015-08-18	16:37:59	16:38:29		盐城	东台	安丰		东光村	3211101	0207302	1	60-	1	2		3	0	0	0	0	0	0	0	0	0	0	0	0	0	0	0	0	0	0	0	0	0	0	0	0	0	0	0	0					0
2015-08-18	16:38:31	16:39:26		盐城	东台	安丰		东光村	3211101	0207303	2	51-60	1	2		3	0	0	0	0	0	0	0	0	0	0	0	0	0	0	0	0	0	0	0	0	0	0	0	0	0	0	0	0					0
2015-08-18	16:39:28	16:40:20		盐城	东台	安丰		东光村	3211101	0207304	2	21-30	1	2		5	0	0	0	0	0	0	0	0	0	0	0	0	0	0	0	0	0	0	0	0	0	0	0	0	0	0	0	0					0
2015-08-18	16:40:22	16:41:02		盐城	东台	安丰		东光村	3211101	0207401	1	60-	1	2		2	0	0	0	0	0	0	0	0	0	0	0	0	0	0	0	0	0	0	0	0	0	0	0	0	0	0	0	0					0
2015-08-18	16:41:04	16:41:38		盐城	东台	安丰		东光村	3211101	0207402	2	60-	1	2		2	0	0	0	0	0	0	0	0	0	0	0	0	0	0	0	0	0	0	0	0	0	0	0	0	0	0	0	0					0
2015-08-18	16:41:40	16:42:09		盐城	东台	安丰		东光村	3211101	0207501	2	60-	1	2		2	0	0	0	0	0	0	0	0	0	0	0	0	0	0	0	0	0	0	0	0	0	0	0	0	0	0	0	0					0
2015-08-18	16:42:11	16:42:43		盐城	东台	安丰		东光村	3211101	0207601	2	60-	1	2		1	0	0	0	0	0	0	0	0	0	0	0	0	0	0	0	0	0	0	0	0	0	0	0	0	0	0	0	0					0
2015-08-18	16:42:44	16:43:43		盐城	东台	安丰		东光村	3211101	0207701	1	60-	1	2		1	0	0	0	0	0	0	0	0	0	0	0	0	0	0	0	0	0	0	0	0	0	0	0	0	0	0	0	0					0
2015-08-18	16:43:45	16:44:18		盐城	东台	安丰		东光村	3211101	0207702	2	60-	1	2		2	0	0	0	0	0	0	0	0	0	0	0	0	0	0	0	0	0	0	0	0	0	0	0	0	0	0	0	0					0
2015-08-18	16:44:20	16:45:07		盐城	东台	安丰		东光村	3211101	0207801	1	60-	1	2		2	0	0	0	0	0	0	0	0	0	0	0	0	0	0	0	0	0	0	0	0	0	0	0	0	0	0	0	0					0
2015-08-18	16:45:09	16:45:49		盐城	东台	安丰		东光村	3211101	0207802	1	41-50	1	2		4	0	0	0	0	0	0	0	0	0	0	0	0	0	0	0	0	0	0	0	0	0	0	0	0	0	0	0	0					0
2015-08-18	16:45:52	16:46:24		盐城	东台	安丰		东光村	3211101	0207803	2	41-50	1	2		4	0	0	0	0	0	0	0	0	0	0	0	0	0	0	0	0	0	0	0	0	0	0	0	0	0	0	0	0					0
2015-08-18	16:46:26	16:47:12		盐城	东台	安丰		东光村	3211101	0207804	2	11-20	1	15		5	0	0	0	0	0	0	0	0	0	0	0	0	0	0	0	0	0	0	0	0	0	0	0	0	0	0	0	0					0
2015-08-18	16:47:14	16:48:08		盐城	东台	安丰		东光村	3211101	0207901	2	60-	1	2		2	0	0	0	0	0	0	0	0	0	0	0	0	0	0	0	0	0	0	0	0	0	0	0	0	0	0	0	0					0
2015-08-18	16:48:10	16:48:47		盐城	东台	安丰		东光村	3211101	0207902	1	41-50	1	2		4	0	0	0	0	0	0	0	0	0	0	0	0	0	0	0	0	0	0	0	0	0	0	0	0	0	0	0	0					0
2015-08-18	16:48:49	16:49:29		盐城	东台	安丰		东光村	3211101	0208001	2	60-	1	2		1	0	0	0	0	0	0	0	0	0	0	0	0	0	0	0	0	0	0	0	0	0	0	0	0	0	0	0	0					0
2015-08-18	16:49:31	16:50:07		盐城	东台	安丰		东光村	3211101	0208101	1	60-	1	2		1	0	0	0	0	0	0	0	0	0	0	0	0	0	0	0	0	0	0	0	0	0	0	0	0	0	0	0	0					0
2015-08-18	16:50:09	16:51:51		盐城	东台	安丰		东光村	3211101	0208201	1	60-	1	2		2	0	0	0	0	0	0	0	0	0	0	0	0	0	0	0	0	0	0	0	0	0	0	0	0	0	0	0	0					0
2015-08-18	16:51:53	16:52:27		盐城	东台	安丰		东光村	3211101	0208202	2	60-	1	2		2	0	0	0	0	0	0	0	0	0	0	0	0	0	0	0	0	0	0	0	0	0	0	0	0	0	0	0	0					0
2015-08-18	16:52:29	16:52:58		盐城	东台	安丰		东光村	3211101	0208301	1	60-	1	2		1	0	0	0	0	0	0	0	0	0	0	0	0	0	0	0	0	0	0	0	0	0	0	0	0	0	0	0	0					0
2015-08-18	16:53:00	16:53:33		盐城	东台	安丰		东光村	3211101	0208401	1	60-	1	2		2	0	0	0	0	0	0	0	0	0	0	0	0	0	0	0	0	0	0	0	0	0	0	0	0	0	0	0	0					0
2015-08-18	16:53:35	16:54:06		盐城	东台	安丰		东光村	3211101	0208402	2	60-	1	2		2	0	0	0	0	0	0	0	0	0	0	0	0	0	0	0	0	0	0	0	0	0	0	0	0	0	0	0	0					0
2015-08-18	16:54:08	16:54:35		盐城	东台	安丰		东光村	3211101	0208501	1	60-	1	2		2	0	0	0	0	0	0	0	0	0	0	0	0	0	0	0	0	0	0	0	0	0	0	0	0	0	0	0	0					0
2015-08-18	16:54:37	16:55:37		盐城	东台	安丰		东光村	3211101	0208502	2	60-	1	2		2	0	0	0	0	0	0	0	0	0	0	0	0	0	0	0	0	0	0	0	0	0	0	0	0	0	0	0	0					0
2015-08-18	16:55:38	16:56:12		盐城	东台	安丰		东光村	3211101	0208503	1	41-50	1	2		4	0	0	0	0	0	0	0	0	0	0	0	0	0	0	0	0	0	0	0	0	0	0	0	0	0	0	0	0					0
2015-08-18	16:56:14	16:56:56		盐城	东台	安丰		东光村	3211101	0208504	2	41-50	1	2		5	0	0	0	0	0	0	0	0	0	0	0	0	0	0	0	0	0	0	0	0	0	0	0	0	0	0	0	0					0
2015-08-18	16:56:58	16:57:41		盐城	东台	安丰		东光村	3211101	0208505	2	21-30	1	2		5	0	0	0	0	0	0	0	0	0	0	0	0	0	0	0	0	0	0	0	0	0	0	0	0	0	0	0	0					0
2015-08-18	16:57:43	16:58:14		盐城	东台	安丰		东光村	3211101	0208506	2	11-20	1	2		5	0	0	0	0	0	0	0	0	0	0	0	0	0	0	0	0	0	0	0	0	0	0	0	0	0	0	0	0					0
2015-08-18	16:58:17	16:58:59		盐城	东台	安丰		东光村	3211101	0208601	1	60-	1	2		2	0	0	0	0	0	0	0	0	0	0	0	0	0	0	0	0	0	0	0	0	0	0	0	0	0	0	0	0					0
2015-08-18	16:59:01	16:59:29		盐城	东台	安丰		东光村	3211101	0208602	1	41-50	1	2		4	0	0	0	0	0	0	0	0	0	0	0	0	0	0	0	0	0	0	0	0	0	0	0	0	0	0	0	0					0
2015-08-18	16:59:31	16:59:59		盐城	东台	安丰		东光村	3211101	0208603	2	60-	1	2		3	0	0	0	0	0	0	0	0	0	0	0	0	0	0	0	0	0	0	0	0	0	0	0	0	0	0	0	0					0
2015-08-18	17:00:01	17:00:40		盐城	东台	安丰		东光村	3211101	0208604	2	31-40	1	2		5	0	0	0	0	0	0	0	0	0	0	0	0	0	0	0	0	0	0	0	0	0	0	0	0	0	0	0	0					0
2015-08-18	17:00:42	17:01:14		盐城	东台	安丰		东光村	3211101	0208605	2	60-	1	2		2	0	0	0	0	0	0	0	0	0	0	0	0	0	0	0	0	0	0	0	0	0	0	0	0	0	0	0	0					0
2015-08-18	17:02:30	17:03:10		盐城	东台	安丰		东光村	3211101	0208801	1	60-	1	2		2	0	0	0	0	0	0	0	0	0	0	0	0	0	0	0	0	0	0	0	0	0	0	0	0	0	0	0	0					0
2015-08-18	17:03:13	17:03:49		盐城	东台	安丰		东光村	3211101	0208802	2	60-	1	2		3	0	0	0	0	0	0	0	0	0	0	0	0	0	0	0	0	0	0	0	0	0	0	0	0	0	0	0	0					0
2015-08-18	17:03:51	17:04:38		盐城	东台	安丰		东光村	3211101	0208803	1	31-40	1	2		5	0	0	0	0	0	0	0	0	0	0	0	0	0	0	0	0	0	0	0	0	0	0	0	0	0	0	0	0					0
2015-08-18	17:04:40	17:05:14		盐城	东台	安丰		东光村	3211101	0208804	1	0-10	1	15		2	0	0	0	0	0	0	0	0	0	0	0	0	0	0	0	0	0	0	0	0	0	0	0	0	0	0	0	0					0
2015-08-18	17:05:16	17:05:47		盐城	东台	安丰		东光村	3211101	0208805	2	31-40	1	2		5	0	0	0	0	0	0	0	0	0	0	0	0	0	0	0	0	0	0	0	0	0	0	0	0	0	0	0	0					0
2015-08-18	17:05:49	17:06:26		盐城	东台	安丰		东光村	3211101	0208901	1	60-	1	2		3	0	0	0	0	0	0	0	0	0	0	0	0	0	0	0	0	0	0	0	0	0	0	0	0	0	0	0	0					0
2015-08-18	17:06:29	17:07:06		盐城	东台	安丰		东光村	3211101	0208902	1	41-50	1	2		4	0	0	0	0	0	0	0	0	0	0	0	0	0	0	0	0	0	0	0	0	0	0	0	0	0	0	0	0					0
2015-08-18	17:07:08	17:07:53		盐城	东台	安丰		东光村	3211101	0208903	1	31-40	1	2		5	0	0	0	0	0	0	0	0	0	0	0	0	0	0	0	0	0	0	0	0	0	0	0	0	0	0	0	0					0
2015-08-18	17:07:55	17:08:53		盐城	东台	安丰		东光村	3211101	0208904	2	21-30	1	2		5	0	0	0	0	0	0	0	0	0	0	0	0	0	0	0	0	0	0	0	0	0	0	0	0	0	0	0	0					0
2015-08-18	17:08:55	17:10:55		盐城	东台	安丰		东光村	3211101	0209001	1	60-	1	2		2	0	0	0	0	0	0	0	0	0	0	0	0	0	0	0	0	0	0	0	0	0	0	0	0	0	0	0	0					0
2015-08-18	17:10:57	17:11:39		盐城	东台	安丰		东光村	3211101	0209002	2	60-	1	2		2	0	0	0	0	0	0	0	0	0	0	0	0	0	0	0	0	0	0	0	0	0	0	0	0	0	0	0	0					0
2015-08-18	17:11:41	17:12:15		盐城	东台	安丰		东光村	3211101	0209101	2	60-	1	2		2	0	0	0	0	0	0	0	0	0	0	0	0	0	0	0	0	0	0	0	0	0	0	0	0	0	0	0	0					0
2015-08-18	17:12:17	17:12:51		盐城	东台	安丰		东光村	3211101	0209201	1	60-	1	2		2	0	0	0	0	0	0	0	0	0	0	0	0	0	0	0	0	0	0	0	0	0	0	0	0	0	0	0	0					0
2015-08-18	17:12:53	17:13:33		盐城	东台	安丰		东光村	3211101	0209202	2	60-	1	2		2	0	0	0	0	0	0	0	0	0	0	0	0	0	0	0	0	0	0	0	0	0	0	0	0	0	0	0	0					0
2015-08-18	17:13:35	17:14:15		盐城	东台	安丰		东光村	3211101	0209301	1	60-	1	2		3	0	0	0	0	0	0	0	0	0	0	0	0	0	0	0	0	0	0	0	0	0	0	0	0	0	0	0	0					0
2015-08-18	17:14:17	17:14:47		盐城	东台	安丰		东光村	3211101	0209302	2	60-	1	2		3	0	0	0	0	0	0	0	0	0	0	0	0	0	0	0	0	0	0	0	0	0	0	0	0	0	0	0	0					0
2015-08-18	17:14:49	17:15:33		盐城	东台	安丰		东光村	3211101	0209303	1	31-40	1	2		5	0	0	0	0	0	0	0	0	0	0	0	0	0	0	0	0	0	0	0	0	0	0	0	0	0	0	0	0					0
2015-08-18	17:15:36	17:16:10		盐城	东台	安丰		东光村	3211101	0209304	2	31-40	1	2		5	0	0	0	0	0	0	0	0	0	0	0	0	0	0	0	0	0	0	0	0	0	0	0	0	0	0	0	0					0
2015-08-18	17:16:12	17:16:47		盐城	东台	安丰		东光村	3211101	0209305	2	11-20	1	15		3	0	0	0	0	0	0	0	0	0	0	0	0	0	0	0	0	0	0	0	0	0	0	0	0	0	0	0	0					0
2015-08-18	17:16:49	17:17:19		盐城	东台	安丰		东光村	3211101	0209306	2	31-40	1	2		5	0	0	0	0	0	0	0	0	0	0	0	0	0	0	0	0	0	0	0	0	0	0	0	0	0	0	0	0					0
2015-08-18	17:17:21	17:18:04		盐城	东台	安丰		东光村	3211101	0209401	2	60-	1	2		3	0	0	0	0	0	0	0	0	0	0	0	0	0	0	0	0	0	0	0	0	0	0	0	0	0	0	0	0					0
2015-08-18	17:18:07	17:18:37		盐城	东台	安丰		东光村	3211101	0209501	1	60-	1	2		2	0	0	0	0	0	0	0	0	0	0	0	0	0	0	0	0	0	0	0	0	0	0	0	0	0	0	0	0					0
2015-08-18	17:18:40	17:19:20		盐城	东台	安丰		东光村	3211101	0209502	2	60-	1	2		3	0	0	0	0	0	0	0	0	0	0	0	0	0	0	0	0	0	0	0	0	0	0	0	0	0	0	0	0					0
2015-08-18	17:19:22	17:19:52		盐城	东台	安丰		东光村	3211101	0209601	1	60-	1	2		2	0	0	0	0	0	0	0	0	0	0	0	0	0	0	0	0	0	0	0	0	0	0	0	0	0	0	0	0					0
2015-08-18	17:19:54	17:20:30		盐城	东台	安丰		东光村	3211101	0209701	1	60-	1	2		3	0	0	0	0	0	0	0	0	0	0	0	0	0	0	0	0	0	0	0	0	0	0	0	0	0	0	0	0					0
2015-08-18	17:20:32	17:21:10		盐城	东台	安丰		东光村	3211101	0209702	2	51-60	1	2		3	0	0	0	0	0	0	0	0	0	0	0	0	0	0	0	0	0	0	0	0	0	0	0	0	0	0	0	0					0
2015-08-18	17:21:12	17:21:53		盐城	东台	安丰		东光村	3211101	0209801	1	60-	1	2		3	0	0	0	0	0	0	0	0	0	0	0	0	0	0	0	0	0	0	0	0	0	0	0	0	0	0	0	0					0
2015-08-18	17:21:56	17:22:51		盐城	东台	安丰		东光村	3211101	0209802	1	41-50	1	2		5	0	0	0	0	0	0	0	0	0	0	0	0	0	0	0	0	0	0	0	0	0	0	0	0	0	0	0	0					0
2015-08-18	17:22:53	17:23:34		盐城	东台	安丰		东光村	3211101	0209803	2	41-50	1	2		5	0	0	0	0	0	0	0	0	0	0	0	0	0	0	0	0	0	0	0	0	0	0	0	0	0	0	0	0					0
2015-08-18	17:23:37	17:24:33		盐城	东台	安丰		东光村	3211101	0209901	1	60-	1	2		3	0	0	0	0	0	0	0	0	0	0	0	0	0	0	0	0	0	0	0	0	0	0	0	0	0	0	0	0					0
2015-08-18	17:24:35	17:25:01		盐城	东台	安丰		东光村	3211101	0209902	2	60-	1	2		3	0	0	0	0	0	0	0	0	0	0	0	0	0	0	0	0	0	0	0	0	0	0	0	0	0	0	0	0					0
2015-08-18	17:25:04	17:25:50		盐城	东台	安丰		东光村	3211101	0209903	2	31-40	1	2		5	0	0	0	0	0	0	0	0	0	0	0	0	0	0	0	0	0	0	0	0	0	0	0	0	0	0	0	0					0
2015-08-18	17:25:52	17:26:34		盐城	东台	安丰		东光村	3211101	0209904	1	31-40	1	2		5	0	0	0	0	0	0	0	0	0	0	0	0	0	0	0	0	0	0	0	0	0	0	0	0	0	0	0	0					0
2015-08-18	17:26:37	17:27:29		盐城	东台	安丰		东光村	3211101	0209905	1	11-20	1	15		4	0	0	0	0	0	0	0	0	0	0	0	0	0	0	0	0	0	0	0	0	0	0	0	0	0	0	0	0					0
2015-08-18	17:27:31	17:28:10		盐城	东台	安丰		东光村	3211101	0210001	1	60-	1	2		3	0	0	0	0	0	0	0	0	0	0	0	0	0	0	0	0	0	0	0	0	0	0	0	0	0	0	0	0					0
2015-08-18	17:28:12	17:28:54		盐城	东台	安丰		东光村	3211101	0210002	2	60-	1	2		3	0	0	0	0	0	0	0	0	0	0	0	0	0	0	0	0	0	0	0	0	0	0	0	0	0	0	0	0					0
2015-08-18	17:28:56	17:29:35		盐城	东台	安丰		东光村	3211101	0210101	2	60-	1	2		3	0	0	0	0	0	0	0	0	0	0	0	0	0	0	0	0	0	0	0	0	0	0	0	0	0	0	0	0					0
2015-08-18	17:29:38	17:30:20		盐城	东台	安丰		东光村	3211101	0210201	1	60-	1	2		3	0	0	0	0	0	0	0	0	0	0	0	0	0	0	0	0	0	0	0	0	0	0	0	0	0	0	0	0					0
2015-08-18	17:30:23	11:19:30		盐城	东台	安丰		东光村	3211101	0210202	2	60-	1	2		3	0	0	0	0	0	0	0	0	0	0	0	0	0	0	0	0	0	0	0	0	0	0	0	0	0	0	0	0					0
2015-08-18	17:31:33	17:33:03		盐城	东台	五烈		殷庄	3211101	0100101	1	60-	1	2		2	0	0	0	0	0	0	0	0	0	0	0	0	0	0	0	0	0	0	0	0	0	0	0	0	0	0	0	0					0
2015-08-18	17:33:05	17:33:42		盐城	东台	五烈		殷庄	3211101	0100102	2	60-	1	2		2	0	0	0	0	0	0	0	0	0	0	0	0	0	0	0	0	0	0	0	0	0	0	0	0	0	0	0	0					0
2015-08-18	17:33:44	17:34:27		盐城	东台	五烈		殷庄	3211101	0100201	1	60-	1	2		2	0	0	0	0	0	0	0	0	0	0	0	0	0	0	0	0	0	0	0	0	0	0	0	0	0	0	0	0					0
2015-08-18	17:34:30	17:35:15		盐城	东台	五烈		殷庄	3211101	0100202	2	60-	1	2		2	0	0	0	0	0	0	0	0	0	0	0	0	0	0	0	0	0	0	0	0	0	0	0	0	0	0	0	0					0
2015-08-18	17:35:18	17:37:24		盐城	东台	五烈		殷庄	3211101	0100401	1	60-	1	2		2	0	0	0	0	0	0	0	0	0	0	0	0	0	0	0	0	0	0	0	0	0	0	0	0	0	0	0	0					0
2015-08-18	17:37:26	17:38:08		盐城	东台	五烈		殷庄	3211101	0100402	2	21-30	1	2		5	0	0	0	0	0	0	0	0	0	0	0	0	0	0	0	0	0	0	0	0	0	0	0	0	0	0	0	0					0
2015-08-18	17:38:11	17:38:46		盐城	东台	五烈		殷庄	3211101	0100501	1	60-	1	2		2	0	0	0	0	0	0	0	0	0	0	0	0	0	0	0	0	0	0	0	0	0	0	0	0	0	0	0	0					0
2015-08-18	17:38:49	17:41:00		盐城	东台	五烈		殷庄	3211101	0100601	2	60-	1	2		1	0	0	0	0	0	0	0	0	0	0	0	0	0	0	0	0	0	0	0	0	0	0	0	0	0	0	0	0					0
2015-08-18	17:41:02	17:41:42		盐城	东台	五烈		殷庄	3211101	0100701	1	51-60	1	2		3	0	0	0	0	0	0	0	0	0	0	0	0	0	0	0	0	0	0	0	0	0	0	0	0	0	0	0	0					0
2015-08-18	17:41:45	17:42:59		盐城	东台	五烈		殷庄	3211101	0100702	2	51-60	1	2		4	0	0	0	0	0	0	0	0	0	0	0	0	0	0	0	0	0	0	0	0	0	0	0	0	0	0	0	0					0
2015-08-18	17:43:02	17:43:41		盐城	东台	五烈		殷庄	3211101	0100801	1	60-	1	2		3	0	0	0	0	0	0	0	0	0	0	0	0	0	0	0	0	0	0	0	0	0	0	0	0	0	0	0	0					0
2015-08-18	17:43:44	17:44:28		盐城	东台	五烈		殷庄	3211101	0100802	2	60-	1	2		3	0	0	0	0	0	0	0	0	0	0	0	0	0	0	0	0	0	0	0	0	0	0	0	0	0	0	0	0					0
2015-08-18	17:44:31	17:45:16		盐城	东台	五烈		殷庄	3211101	0100901	1	51-60	1	2		4	0	0	0	0	0	0	0	0	0	0	0	0	0	0	0	0	0	0	0	0	0	0	0	0	0	0	0	0					0
2015-08-18	17:45:19	17:45:55		盐城	东台	五烈		殷庄	3211101	0100903	2	51-60	1	2		4	0	0	0	0	0	0	0	0	0	0	0	0	0	0	0	0	0	0	0	0	0	0	0	0	0	0	0	0					0
2015-08-18	17:45:58	17:46:33		盐城	东台	五烈		殷庄	3211101	0101001	2	60-	1	2		3	0	0	0	0	0	0	0	0	0	0	0	0	0	0	0	0	0	0	0	0	0	0	0	0	0	0	0	0					0
2015-08-18	17:46:36	17:47:18		盐城	东台	五烈		殷庄	3211101	0101102	2	60-	1	2		3	0	0	0	0	0	0	0	0	0	0	0	0	0	0	0	0	0	0	0	0	0	0	0	0	0	0	0	0					0
2015-08-18	17:47:20	17:49:37		盐城	东台	五烈		殷庄	3211101	0101201	1	60-	1	2		2	0	0	0	0	0	0	0	0	0	0	0	0	0	0	0	0	0	0	0	0	0	0	0	0	0	0	0	0					0
2015-08-18	17:49:40	17:50:18		盐城	东台	五烈		殷庄	3211101	0101202	2	60-	1	2		2	0	0	0	0	0	0	0	0	0	0	0	0	0	0	0	0	0	0	0	0	0	0	0	0	0	0	0	0					0
2015-08-18	17:50:21	17:50:53		盐城	东台	五烈		殷庄	3211101	0101203	1	41-50	1	2		4	0	0	0	0	0	0	0	0	0	0	0	0	0	0	0	0	0	0	0	0	0	0	0	0	0	0	0	0					0
2015-08-18	17:50:55	17:51:41		盐城	东台	五烈		殷庄	3211101	0101204	2	41-50	1	2		4	0	0	0	0	0	0	0	0	0	0	0	0	0	0	0	0	0	0	0	0	0	0	0	0	0	0	0	0					0
2015-08-18	17:51:43	17:52:23		盐城	东台	五烈		殷庄	3211101	0101205	2	21-30	1	2		4	0	0	0	0	0	0	0	0	0	0	0	0	0	0	0	0	0	0	0	0	0	0	0	0	0	0	0	0					0
2015-08-18	17:52:25	17:53:06		盐城	东台	五烈		殷庄	3211101	0101206	1	0-10	1	15		2	0	0	0	0	0	0	0	0	0	0	0	0	0	0	0	0	0	0	0	0	0	0	0	0	0	0	0	0					0
2015-08-18	17:53:09	17:53:44		盐城	东台	五烈		殷庄	3211101	0101301	1	60-	1	2		2	0	0	0	0	0	0	0	0	0	0	0	0	0	0	0	0	0	0	0	0	0	0	0	0	0	0	0	0					0
2015-08-18	17:53:46	17:54:42		盐城	东台	五烈		殷庄	3211101	0101302	2	60-	1	2		2	0	0	0	0	0	0	0	0	0	0	0	0	0	0	0	0	0	0	0	0	0	0	0	0	0	0	0	0					0
2015-08-18	17:54:45	17:55:24		盐城	东台	五烈		殷庄	3211101	0101401	2	51-60	1	2		4	0	0	0	0	0	0	0	0	0	0	0	0	0	0	0	0	0	0	0	0	0	0	0	0	0	0	0	0					0
2015-08-18	17:55:26	17:56:13		盐城	东台	五烈		殷庄	3211101	0101402	1	31-40	1	2		4	0	0	0	0	0	0	0	0	0	0	0	0	0	0	0	0	0	0	0	0	0	0	0	0	0	0	0	0					0
2015-08-18	17:56:16	17:56:49		盐城	东台	五烈		殷庄	3211101	0101501	1	60-	1	2		2	0	0	0	0	0	0	0	0	0	0	0	0	0	0	0	0	0	0	0	0	0	0	0	0	0	0	0	0					0
2015-08-18	17:56:52	17:57:24		盐城	东台	五烈		殷庄	3211101	0101502	2	60-	1	2		2	0	0	0	0	0	0	0	0	0	0	0	0	0	0	0	0	0	0	0	0	0	0	0	0	0	0	0	0					0
2015-08-18	17:57:27	17:57:58		盐城	东台	五烈		殷庄	3211101	0101503	1	41-50	1	2		4	0	0	0	0	0	0	0	0	0	0	0	0	0	0	0	0	0	0	0	0	0	0	0	0	0	0	0	0					0
2015-08-18	17:58:01	17:59:09		盐城	东台	五烈		殷庄	3211101	0101601	1	60-	1	2		2	0	0	0	0	0	0	0	0	0	0	0	0	0	0	0	0	0	0	0	0	0	0	0	0	0	0	0	0					0
2015-08-18	17:59:12	17:59:51		盐城	东台	五烈		殷庄	3211101	0101602	2	60-	1	2		2	0	0	0	0	0	0	0	0	0	0	0	0	0	0	0	0	0	0	0	0	0	0	0	0	0	0	0	0					0
2015-08-18	17:59:53	18:00:40		盐城	东台	五烈		殷庄	3211101	0101701	1	60-	1	2		2	0	0	0	0	0	0	0	0	0	0	0	0	0	0	0	0	0	0	0	0	0	0	0	0	0	0	0	0					0
2015-08-18	18:00:42	18:01:30		盐城	东台	五烈		殷庄	3211101	0101702	2	60-	1	2		2	0	0	0	0	0	0	0	0	0	0	0	0	0	0	0	0	0	0	0	0	0	0	0	0	0	0	0	0					0
2015-08-18	18:01:33	18:02:11		盐城	东台	五烈		殷庄	3211101	0101801	1	41-50	1	2		4	0	0	0	0	0	0	0	0	0	0	0	0	0	0	0	0	0	0	0	0	0	0	0	0	0	0	0	0					0
2015-08-18	18:02:14	18:02:51		盐城	东台	五烈		殷庄	3211101	0101802	2	60-	1	2		1	0	0	0	0	0	0	0	0	0	0	0	0	0	0	0	0	0	0	0	0	0	0	0	0	0	0	0	0					0
2015-08-18	18:02:53	18:03:26		盐城	东台	五烈		殷庄	3211101	0101901	1	41-50	1	2		4	0	0	0	0	0	0	0	0	0	0	0	0	0	0	0	0	0	0	0	0	0	0	0	0	0	0	0	0					0
2015-08-18	18:03:29	18:04:11		盐城	东台	五烈		殷庄	3211101	0101902	2	51-60	1	2		4	0	0	0	0	0	0	0	0	0	0	0	0	0	0	0	0	0	0	0	0	0	0	0	0	0	0	0	0					0
2015-08-18	18:04:13	18:04:45		盐城	东台	五烈		殷庄	3211101	0101903	2	60-	1	2		1	0	0	0	0	0	0	0	0	0	0	0	0	0	0	0	0	0	0	0	0	0	0	0	0	0	0	0	0					0
2015-08-18	18:04:47	18:05:26		盐城	东台	五烈		殷庄	3211101	0102001	1	60-	1	2		2	0	0	0	0	0	0	0	0	0	0	0	0	0	0	0	0	0	0	0	0	0	0	0	0	0	0	0	0					0
2015-08-18	18:05:28	18:06:15		盐城	东台	五烈		殷庄	3211101	0102002	2	60-	1	2		2	0	0	0	0	0	0	0	0	0	0	0	0	0	0	0	0	0	0	0	0	0	0	0	0	0	0	0	0					0
2015-08-18	18:06:17	18:06:57		盐城	东台	五烈		殷庄	3211101	0102101	1	41-50	1	2		4	0	0	0	0	0	0	0	0	0	0	0	0	0	0	0	0	0	0	0	0	0	0	0	0	0	0	0	0					0
2015-08-18	18:07:00	18:08:17		盐城	东台	五烈		殷庄	3211101	0102102	2	11-20	1	2		4	0	0	0	0	0	0	0	0	0	0	0	0	0	0	0	0	0	0	0	0	0	0	0	0	0	0	0	0					0
2015-08-18	18:08:20	18:08:56		盐城	东台	五烈		殷庄	3211101	0102201	1	51-60	1	2		3	0	0	0	0	0	0	0	0	0	0	0	0	0	0	0	0	0	0	0	0	0	0	0	0	0	0	0	0					0
2015-08-18	18:08:58	18:09:47		盐城	东台	五烈		殷庄	3211101	0102202	1	60-	1	2		1	0	0	0	0	0	0	0	0	0	0	0	0	0	0	0	0	0	0	0	0	0	0	0	0	0	0	0	0					0
2015-08-18	18:09:50	18:10:28		盐城	东台	五烈		殷庄	3211101	0102203	1	21-30	1	2		4	0	0	0	0	0	0	0	0	0	0	0	0	0	0	0	0	0	0	0	0	0	0	0	0	0	0	0	0					0
2015-08-18	18:10:31	18:11:21		盐城	东台	五烈		殷庄	3211101	0102204	2	21-30	1	2		4	0	0	0	0	0	0	0	0	0	0	0	0	0	0	0	0	0	0	0	0	0	0	0	0	0	0	0	0					0
2015-08-18	18:11:24	18:12:05		盐城	东台	五烈		殷庄	3211101	0102301	1	60-	1	2		3	0	0	0	0	0	0	0	0	0	0	0	0	0	0	0	0	0	0	0	0	0	0	0	0	0	0	0	0					0
2015-08-18	18:12:08	18:12:51		盐城	东台	五烈		殷庄	3211101	0102401	1	51-60	1	2		3	0	0	0	0	0	0	0	0	0	0	0	0	0	0	0	0	0	0	0	0	0	0	0	0	0	0	0	0					0
2015-08-18	18:12:54	18:13:33		盐城	东台	五烈		殷庄	3211101	0102402	2	51-60	1	2		3	0	0	0	0	0	0	0	0	0	0	0	0	0	0	0	0	0	0	0	0	0	0	0	0	0	0	0	0					0
2015-08-18	18:13:36	18:14:12		盐城	东台	五烈		殷庄	3211101	0102501	2	60-	1	2		1	0	0	0	0	0	0	0	0	0	0	0	0	0	0	0	0	0	0	0	0	0	0	0	0	0	0	0	0					0
2015-08-18	18:14:15	18:14:54		盐城	东台	五烈		殷庄	3211101	0102502	2	41-50	1	2		4	0	0	0	0	0	0	0	0	0	0	0	0	0	0	0	0	0	0	0	0	0	0	0	0	0	0	0	0					0
2015-08-18	18:14:56	18:15:38		盐城	东台	五烈		殷庄	3211101	0102503	1	21-30	1	2		5	0	0	0	0	0	0	0	0	0	0	0	0	0	0	0	0	0	0	0	0	0	0	0	0	0	0	0	0					0
2015-08-18	18:15:41	18:16:17		盐城	东台	五烈		殷庄	3211101	0102601	1	51-60	1	2		4	0	0	0	0	0	0	0	0	0	0	0	0	0	0	0	0	0	0	0	0	0	0	0	0	0	0	0	0					0
2015-08-18	18:16:20	18:17:03		盐城	东台	五烈		殷庄	3211101	0102602	2	51-60	1	2		4	0	0	0	0	0	0	0	0	0	0	0	0	0	0	0	0	0	0	0	0	0	0	0	0	0	0	0	0					0
2015-08-18	18:17:06	18:17:36		盐城	东台	五烈		殷庄	3211101	0102701	1	41-50	1	2		4	0	0	0	0	0	0	0	0	0	0	0	0	0	0	0	0	0	0	0	0	0	0	0	0	0	0	0	0					0
2015-08-19	08:07:30	08:08:51		盐城	东台	五烈		殷庄	3211101	0102801	1	51-60	1	2		4	0	0	0	0	0	0	0	0	0	0	0	0	0	0	0	0	0	0	0	0	0	0	0	0	0	0	0	0					0
2015-08-19	08:08:53	08:09:35		盐城	东台	五烈		殷庄	3211101	0102802	2	51-60	1	2		4	0	0	0	0	0	0	0	0	0	0	0	0	0	0	0	0	0	0	0	0	0	0	0	0	0	0	0	0					0
2015-08-19	08:09:36	08:10:03		盐城	东台	五烈		殷庄	3211101	0102803	1	41-50	1	2		4	0	0	0	0	0	0	0	0	0	0	0	0	0	0	0	0	0	0	0	0	0	0	0	0	0	0	0	0					0
2015-08-19	08:10:04	08:10:31		盐城	东台	五烈		殷庄	3211101	0102804	2	51-60	1	2		4	0	0	0	0	0	0	0	0	0	0	0	0	0	0	0	0	0	0	0	0	0	0	0	0	0	0	0	0					0
2015-08-19	08:10:32	08:11:07		盐城	东台	五烈		殷庄	3211101	0102901	1	51-60	1	2		4	0	0	0	0	0	0	0	0	0	0	0	0	0	0	0	0	0	0	0	0	0	0	0	0	0	0	0	0					0
2015-08-19	08:11:08	08:11:47		盐城	东台	五烈		殷庄	3211101	0102902	2	51-60	1	2		4	0	0	0	0	0	0	0	0	0	0	0	0	0	0	0	0	0	0	0	0	0	0	0	0	0	0	0	0					0
2015-08-19	08:11:48	08:12:30		盐城	东台	五烈		殷庄	3211101	0103002	2	41-50	1	2		4	0	0	0	0	0	0	0	0	0	0	0	0	0	0	0	0	0	0	0	0	0	0	0	0	0	0	0	0					0
2015-08-19	08:12:32	08:12:59		盐城	东台	五烈		殷庄	3211101	0103003	1	21-30	1	2		4	0	0	0	0	0	0	0	0	0	0	0	0	0	0	0	0	0	0	0	0	0	0	0	0	0	0	0	0					0
2015-08-19	08:13:01	08:13:49		盐城	东台	五烈		殷庄	3211101	0103101	1	60-	1	2		4	0	0	0	0	0	0	0	0	0	0	0	0	0	0	0	0	0	0	0	0	0	0	0	0	0	0	0	0					0
2015-08-19	08:13:51	08:14:24		盐城	东台	五烈		殷庄	3211101	0103102	2	60-	1	2		4	0	0	0	0	0	0	0	0	0	0	0	0	0	0	0	0	0	0	0	0	0	0	0	0	0	0	0	0					0
2015-08-19	08:14:25	08:14:57		盐城	东台	五烈		殷庄	3211101	0103201	1	60-	1	2		3	0	0	0	0	0	0	0	0	0	0	0	0	0	0	0	0	0	0	0	0	0	0	0	0	0	0	0	0					0
2015-08-19	08:14:58	08:15:32		盐城	东台	五烈		殷庄	3211101	0103301	1	51-60	1	2		3	0	0	0	0	0	0	0	0	0	0	0	0	0	0	0	0	0	0	0	0	0	0	0	0	0	0	0	0					0
2015-08-19	08:15:33	08:16:04		盐城	东台	五烈		殷庄	3211101	0103302	2	51-60	1	2		3	0	0	0	0	0	0	0	0	0	0	0	0	0	0	0	0	0	0	0	0	0	0	0	0	0	0	0	0					0
2015-08-19	08:16:05	08:16:59		盐城	东台	五烈		殷庄	3211101	0103401	1	60-	1	2		2	0	0	0	0	0	0	0	0	0	0	0	0	0	0	0	0	0	0	0	0	0	0	0	0	0	0	0	0					0
2015-08-19	08:17:00	08:17:35		盐城	东台	五烈		殷庄	3211101	0103501	1	51-60	1	2		3	0	0	0	0	0	0	0	0	0	0	0	0	0	0	0	0	0	0	0	0	0	0	0	0	0	0	0	0					0
2015-08-19	08:17:36	08:18:12		盐城	东台	五烈		殷庄	3211101	0103502	2	51-60	1	2		4	0	0	0	0	0	0	0	0	0	0	0	0	0	0	0	0	0	0	0	0	0	0	0	0	0	0	0	0					0
2015-08-19	08:18:14	08:18:54		盐城	东台	五烈		殷庄	3211101	0103601	2	60-	1	2		1	0	0	0	0	0	0	0	0	0	0	0	0	0	0	0	0	0	0	0	0	0	0	0	0	0	0	0	0					0
2015-08-19	08:18:56	08:19:40		盐城	东台	五烈		殷庄	3211101	0103701	1	60-	1	2		1	0	0	0	0	0	0	0	0	0	0	0	0	0	0	0	0	0	0	0	0	0	0	0	0	0	0	0	0					0
2015-08-19	08:19:41	08:20:09		盐城	东台	五烈		殷庄	3211101	0103702	1	41-50	1	2		4	0	0	0	0	0	0	0	0	0	0	0	0	0	0	0	0	0	0	0	0	0	0	0	0	0	0	0	0					0
2015-08-19	08:20:10	08:21:46		盐城	东台	五烈		殷庄	3211101	0103703	2	0-10	1	16		1	0	0	0	0	0	0	0	0	0	0	0	0	0	0	0	0	0	0	0	0	0	0	0	0	0	0	0	0				0	0
2015-08-19	08:21:48	08:22:26		盐城	东台	五烈		殷庄	3211101	0103801	2	60-	1	2		3	0	0	0	0	0	0	0	0	0	0	0	0	0	0	0	0	0	0	0	0	0	0	0	0	0	0	0	0					0
2015-08-19	08:22:27	08:22:53		盐城	东台	五烈		殷庄	3211101	0103901	1	51-60	1	2		4	0	0	0	0	0	0	0	0	0	0	0	0	0	0	0	0	0	0	0	0	0	0	0	0	0	0	0	0					0
2015-08-19	08:22:55	08:24:08		盐城	东台	五烈		殷庄	3211101	0103902	2	0-10	1	16		1	0	0	0	0	0	0	0	0	0	0	0	0	0	0	0	0	0	0	0	0	0	0	0	0	0	0	0	0				0	0
2015-08-19	08:24:10	08:24:48		盐城	东台	五烈		殷庄	3211101	0104001	1	51-60	1	2		3	0	0	0	0	0	0	0	0	0	0	0	0	0	0	0	0	0	0	0	0	0	0	0	0	0	0	0	0					0
2015-08-19	08:24:50	08:25:36		盐城	东台	五烈		殷庄	3211101	0104002	2	51-60	1	2		3	0	0	0	0	0	0	0	0	0	0	0	0	0	0	0	0	0	0	0	0	0	0	0	0	0	0	0	0					0
2015-08-19	08:25:38	08:26:08		盐城	东台	五烈		殷庄	3211101	0104003	1	31-40	1	2		4	0	0	0	0	0	0	0	0	0	0	0	0	0	0	0	0	0	0	0	0	0	0	0	0	0	0	0	0					0
2015-08-19	08:26:10	08:26:39		盐城	东台	五烈		殷庄	3211101	0104004	2	21-30	1	2		4	0	0	0	0	0	0	0	0	0	0	0	0	0	0	0	0	0	0	0	0	0	0	0	0	0	0	0	0					0
2015-08-19	08:26:40	08:27:12		盐城	东台	五烈		殷庄	3211101	0105001	1	41-50	1	2		4	0	0	0	0	0	0	0	0	0	0	0	0	0	0	0	0	0	0	0	0	0	0	0	0	0	0	0	0					0
2015-08-19	08:27:13	08:27:47		盐城	东台	五烈		殷庄	3211101	0105002	2	41-50	1	2		4	0	0	0	0	0	0	0	0	0	0	0	0	0	0	0	0	0	0	0	0	0	0	0	0	0	0	0	0					0
2015-08-19	08:27:49	08:28:33		盐城	东台	五烈		殷庄	3211101	0105003	1	21-30	1	2		4	0	0	0	0	0	0	0	0	0	0	0	0	0	0	0	0	0	0	0	0	0	0	0	0	0	0	0	0					0
2015-08-19	08:28:34	08:29:16		盐城	东台	五烈		殷庄	3211101	0105004	2	21-30	1	2		4	0	0	0	0	0	0	0	0	0	0	0	0	0	0	0	0	0	0	0	0	0	0	0	0	0	0	0	0					0
2015-08-19	08:29:18	08:29:50		盐城	东台	五烈		殷庄	3211101	0105005	1	60-	1	2		3	0	0	0	0	0	0	0	0	0	0	0	0	0	0	0	0	0	0	0	0	0	0	0	0	0	0	0	0					0
2015-08-19	08:29:51	08:30:31		盐城	东台	五烈		殷庄	3211101	0106001	2	41-50	1	2		4	0	0	0	0	0	0	0	0	0	0	0	0	0	0	0	0	0	0	0	0	0	0	0	0	0	0	0	0					0
2015-08-19	08:30:32	08:31:01		盐城	东台	五烈		殷庄	3211101	0106002	2	21-30	1	2		4	0	0	0	0	0	0	0	0	0	0	0	0	0	0	0	0	0	0	0	0	0	0	0	0	0	0	0	0					0
2015-08-19	08:31:02	08:31:37		盐城	东台	五烈		殷庄	3211101	0107001	1	60-	1	2		1	0	0	0	0	0	0	0	0	0	0	0	0	0	0	0	0	0	0	0	0	0	0	0	0	0	0	0	0					0
2015-08-19	08:31:38	08:32:24		盐城	东台	五烈		殷庄	3211101	0107002	2	60-	1	2		2	0	0	0	0	0	0	0	0	0	0	0	0	0	0	0	0	0	0	0	0	0	0	0	0	0	0	0	0					0
2015-08-19	08:32:25	08:33:08		盐城	东台	五烈		殷庄	3211101	0108001	1	41-50	1	2		4	0	0	0	0	0	0	0	0	0	0	0	0	0	0	0	0	0	0	0	0	0	0	0	0	0	0	0	0					0
2015-08-19	08:33:09	08:33:39		盐城	东台	五烈		殷庄	3211101	0108002	2	41-50	1	2		4	0	0	0	0	0	0	0	0	0	0	0	0	0	0	0	0	0	0	0	0	0	0	0	0	0	0	0	0					0
2015-08-19	08:33:41	08:34:09		盐城	东台	五烈		殷庄	3211101	0108003	2	60-	1	2		3	0	0	0	0	0	0	0	0	0	0	0	0	0	0	0	0	0	0	0	0	0	0	0	0	0	0	0	0					0
2015-08-19	08:34:10	08:34:42		盐城	东台	五烈		殷庄	3211101	0108004	1	21-30	1	2		4	0	0	0	0	0	0	0	0	0	0	0	0	0	0	0	0	0	0	0	0	0	0	0	0	0	0	0	0					0
2015-08-19	08:34:44	08:35:24		盐城	东台	五烈		殷庄	3211101	0108101	1	60-	1	2		1	0	0	0	0	0	0	0	0	0	0	0	0	0	0	0	0	0	0	0	0	0	0	0	0	0	0	0	0					0
2015-08-19	08:35:25	08:35:55		盐城	东台	五烈		殷庄	3211101	0108201	1	60-	1	2		3	0	0	0	0	0	0	0	0	0	0	0	0	0	0	0	0	0	0	0	0	0	0	0	0	0	0	0	0					0
2015-08-19	08:35:57	08:36:35		盐城	东台	五烈		殷庄	3211101	0108202	2	60-	1	2		3	0	0	0	0	0	0	0	0	0	0	0	0	0	0	0	0	0	0	0	0	0	0	0	0	0	0	0	0					0
2015-08-19	08:36:36	08:37:05		盐城	东台	五烈		殷庄	3211101	0108301	2	60-	1	2		1	0	0	0	0	0	0	0	0	0	0	0	0	0	0	0	0	0	0	0	0	0	0	0	0	0	0	0	0					0
2015-08-19	08:37:06	08:37:40		盐城	东台	五烈		殷庄	3211101	0108302	2	60-	1	2		3	0	0	0	0	0	0	0	0	0	0	0	0	0	0	0	0	0	0	0	0	0	0	0	0	0	0	0	0					0
2015-08-19	08:37:42	08:38:33		盐城	东台	五烈		殷庄	3211101	0108401	2	60-	1	2		2	0	0	0	0	0	0	0	0	0	0	0	0	0	0	0	0	0	0	0	0	0	0	0	0	0	0	0	0					0
2015-08-19	08:38:34	08:39:10		盐城	东台	五烈		殷庄	3211101	0108402	1	60-	1	2		2	0	0	0	0	0	0	0	0	0	0	0	0	0	0	0	0	0	0	0	0	0	0	0	0	0	0	0	0					0
2015-08-19	08:39:11	08:39:58		盐城	东台	五烈		殷庄	3211101	0108501	1	60-	1	2		3	0	0	0	0	0	0	0	0	0	0	0	0	0	0	0	0	0	0	0	0	0	0	0	0	0	0	0	0					0
2015-08-19	08:40:00	08:40:35		盐城	东台	五烈		殷庄	3211101	0108502	2	60-	1	2		3	0	0	0	0	0	0	0	0	0	0	0	0	0	0	0	0	0	0	0	0	0	0	0	0	0	0	0	0					0
2015-08-19	08:40:36	08:41:09		盐城	东台	五烈		殷庄	3211101	0108601	1	60-	1	2		2	0	0	0	0	0	0	0	0	0	0	0	0	0	0	0	0	0	0	0	0	0	0	0	0	0	0	0	0					0
2015-08-19	08:41:11	08:41:57		盐城	东台	五烈		殷庄	3211101	0108701	1	60-	1	2		3	0	0	0	0	0	0	0	0	0	0	0	0	0	0	0	0	0	0	0	0	0	0	0	0	0	0	0	0					0
2015-08-19	08:41:58	08:42:34		盐城	东台	五烈		殷庄	3211101	0108702	2	60-	1	2		3	0	0	0	0	0	0	0	0	0	0	0	0	0	0	0	0	0	0	0	0	0	0	0	0	0	0	0	0					0
2015-08-19	08:42:36	08:43:13		盐城	东台	五烈		殷庄	3211101	0108801	1	41-50	1	2		4	0	0	0	0	0	0	0	0	0	0	0	0	0	0	0	0	0	0	0	0	0	0	0	0	0	0	0	0					0
2015-08-19	08:43:14	08:43:44		盐城	东台	五烈		殷庄	3211101	0108802	2	41-50	1	2		4	0	0	0	0	0	0	0	0	0	0	0	0	0	0	0	0	0	0	0	0	0	0	0	0	0	0	0	0					0
2015-08-19	08:43:46	08:44:29		盐城	东台	五烈		殷庄	3211101	0108901	1	60-	1	2		3	0	0	0	0	0	0	0	0	0	0	0	0	0	0	0	0	0	0	0	0	0	0	0	0	0	0	0	0					0
2015-08-19	08:44:30	08:45:10		盐城	东台	五烈		殷庄	3211101	0108902	2	60-	1	2		3	0	0	0	0	0	0	0	0	0	0	0	0	0	0	0	0	0	0	0	0	0	0	0	0	0	0	0	0					0
2015-08-19	08:45:11	08:45:45		盐城	东台	五烈		殷庄	3211101	0109001	1	60-	1	2		2	0	0	0	0	0	0	0	0	0	0	0	0	0	0	0	0	0	0	0	0	0	0	0	0	0	0	0	0					0
2015-08-19	08:45:46	08:46:13		盐城	东台	五烈		殷庄	3211101	0109101	1	60-	1	2		3	0	0	0	0	0	0	0	0	0	0	0	0	0	0	0	0	0	0	0	0	0	0	0	0	0	0	0	0					0
2015-08-19	08:46:15	08:46:45		盐城	东台	五烈		殷庄	3211101	0109102	2	51-60	1	2		3	0	0	0	0	0	0	0	0	0	0	0	0	0	0	0	0	0	0	0	0	0	0	0	0	0	0	0	0					0
2015-08-19	08:46:46	08:47:32		盐城	东台	五烈		殷庄	3211101	0109201	1	60-	1	2		2	0	0	0	0	0	0	0	0	0	0	0	0	0	0	0	0	0	0	0	0	0	0	0	0	0	0	0	0					0
2015-08-19	08:47:34	08:48:05		盐城	东台	五烈		殷庄	3211101	0109202	2	60-	1	2		2	0	0	0	0	0	0	0	0	0	0	0	0	0	0	0	0	0	0	0	0	0	0	0	0	0	0	0	0					0
2015-08-19	08:48:07	08:48:36		盐城	东台	五烈		殷庄	3211101	0109301	1	60-	1	2		3	0	0	0	0	0	0	0	0	0	0	0	0	0	0	0	0	0	0	0	0	0	0	0	0	0	0	0	0					0
2015-08-19	08:48:38	08:49:09		盐城	东台	五烈		殷庄	3211101	0109302	2	41-50	1	2		3	0	0	0	0	0	0	0	0	0	0	0	0	0	0	0	0	0	0	0	0	0	0	0	0	0	0	0	0					0
2015-08-19	08:49:11	08:50:20		盐城	东台	五烈		殷庄	3211101	0109401	1	60-	1	2		2	0	0	0	0	0	0	0	0	0	0	0	0	0	0	0	0	0	0	0	0	0	0	0	0	0	0	0	0					0
2015-08-19	08:50:21	08:50:54		盐城	东台	五烈		殷庄	3211101	0109402	2	60-	1	2		3	0	0	0	0	0	0	0	0	0	0	0	0	0	0	0	0	0	0	0	0	0	0	0	0	0	0	0	0					0
2015-08-19	08:50:55	08:51:27		盐城	东台	五烈		殷庄	3211101	0109502	2	31-40	1	2		4	0	0	0	0	0	0	0	0	0	0	0	0	0	0	0	0	0	0	0	0	0	0	0	0	0	0	0	0					0
2015-08-19	08:51:28	08:51:58		盐城	东台	五烈		殷庄	3211101	0109503	2	60-	1	2		3	0	0	0	0	0	0	0	0	0	0	0	0	0	0	0	0	0	0	0	0	0	0	0	0	0	0	0	0					0
2015-08-19	08:52:00	08:52:33		盐城	东台	五烈		殷庄	3211101	0109601	1	51-60	1	2		3	0	0	0	0	0	0	0	0	0	0	0	0	0	0	0	0	0	0	0	0	0	0	0	0	0	0	0	0					0
2015-08-19	08:52:34	08:53:21		盐城	东台	五烈		殷庄	3211101	0109602	2	31-40	1	2		3	0	0	0	0	0	0	0	0	0	0	0	0	0	0	0	0	0	0	0	0	0	0	0	0	0	0	0	0					0
2015-08-19	08:53:22	08:53:54		盐城	东台	五烈		殷庄	3211101	0109701	1	60-	1	2		3	0	0	0	0	0	0	0	0	0	0	0	0	0	0	0	0	0	0	0	0	0	0	0	0	0	0	0	0					0
2015-08-19	08:53:56	08:54:37		盐城	东台	五烈		殷庄	3211101	0109702	2	60-	1	2		3	0	0	0	0	0	0	0	0	0	0	0	0	0	0	0	0	0	0	0	0	0	0	0	0	0	0	0	0					0
2015-08-19	08:54:39	08:55:17		盐城	东台	五烈		殷庄	3211101	0109801	1	60-	1	2		3	0	0	0	0	0	0	0	0	0	0	0	0	0	0	0	0	0	0	0	0	0	0	0	0	0	0	0	0					0
2015-08-19	08:55:19	08:55:47		盐城	东台	五烈		殷庄	3211101	0109803	1	31-40	1	2		4	0	0	0	0	0	0	0	0	0	0	0	0	0	0	0	0	0	0	0	0	0	0	0	0	0	0	0	0					0
2015-08-19	08:55:48	08:58:04		盐城	东台	五烈		殷庄	3211101	0110001	1	31-40	1	2		4	0	0	0	0	0	0	0	0	0	0	0	0	0	0	0	0	0	0	0	0	0	0	0	0	0	0	0	0					0
2015-08-19	08:58:05	08:58:45		盐城	东台	五烈		殷庄	3211101	0110002	2	60-	1	2		3	0	0	0	0	0	0	0	0	0	0	0	0	0	0	0	0	0	0	0	0	0	0	0	0	0	0	0	0					0
2015-08-19	08:58:46	08:59:37		盐城	东台	五烈		殷庄	3211101	0110003	2	31-40	1	2		4	0	0	0	0	0	0	0	0	0	0	0	0	0	0	0	0	0	0	0	0	0	0	0	0	0	0	0	0					0
2015-08-19	08:59:39	09:00:05		盐城	东台	五烈		殷庄	3211101	0110101	1	41-50	1	2		4	0	0	0	0	0	0	0	0	0	0	0	0	0	0	0	0	0	0	0	0	0	0	0	0	0	0	0	0					0
2015-08-19	09:00:07	09:00:42		盐城	东台	五烈		殷庄	3211101	0110102	2	41-50	1	2		4	0	0	0	0	0	0	0	0	0	0	0	0	0	0	0	0	0	0	0	0	0	0	0	0	0	0	0	0					0
2015-08-19	09:00:43	09:01:14		盐城	东台	五烈		殷庄	3211101	0110201	1	51-60	1	2		4	0	0	0	0	0	0	0	0	0	0	0	0	0	0	0	0	0	0	0	0	0	0	0	0	0	0	0	0					0
2015-08-19	09:01:16	09:02:05		盐城	东台	五烈		殷庄	3211101	0110202	2	51-60	1	2		4	0	0	0	0	0	0	0	0	0	0	0	0	0	0	0	0	0	0	0	0	0	0	0	0	0	0	0	0					0
2015-08-19	09:02:07	09:03:17		盐城	东台	五烈		殷庄	3211101	0110203	2	60-	1	2		2	0	0	0	0	0	0	0	0	0	0	0	0	0	0	0	0	0	0	0	0	0	0	0	0	0	0	0	0					0
2015-08-19	09:03:19	09:04:41		盐城	东台	五烈		殷庄	3211101	0110301	1	51-60	1	2		3	0	0	0	0	0	0	0	0	0	0	0	0	0	0	0	0	0	0	0	0	0	0	0	0	0	0	0	0					0
2015-08-19	09:04:43	09:05:13		盐城	东台	五烈		殷庄	3211101	0110302	2	41-50	1	2		4	0	0	0	0	0	0	0	0	0	0	0	0	0	0	0	0	0	0	0	0	0	0	0	0	0	0	0	0					0
2015-08-19	09:05:15	09:06:03		盐城	东台	五烈		殷庄	3211101	0110303	1	21-30	1	2		4	0	0	0	0	0	0	0	0	0	0	0	0	0	0	0	0	0	0	0	0	0	0	0	0	0	0	0	0					0
2015-08-19	09:06:05	09:06:52		盐城	东台	五烈		殷庄	3211101	0110304	2	21-30	1	2		4	0	0	0	0	0	0	0	0	0	0	0	0	0	0	0	0	0	0	0	0	0	0	0	0	0	0	0	0					0
2015-08-19	09:06:54	09:08:56		盐城	东台	五烈		殷庄	3211101	0110305	1	0-10	1	15		1	0	0	0	0	0	0	0	0	0	0	0	0	0	0	0	0	0	0	0	0	0	0	0	0	0	0	0	0				0	0
2015-08-19	09:08:58	09:09:39		盐城	东台	五烈		殷庄	3211101	0110306	2	0-10	1	15		1	0	0	0	0	0	0	0	0	0	0	0	0	0	0	0	0	0	0	0	0	0	0	0	0	0	0	0	0					0
2015-08-19	09:09:41	09:10:48		盐城	东台	五烈		殷庄	3211101	0110401	1	60-	1	2		3	0	0	0	0	0	0	0	0	0	0	0	0	0	0	0	0	0	0	0	0	0	0	0	0	0	0	0	0					0
2015-08-19	09:10:50	09:11:40		盐城	东台	五烈		殷庄	3211101	0110402	2	60-	1	2		3	0	0	0	0	0	0	0	0	0	0	0	0	0	0	0	0	0	0	0	0	0	0	0	0	0	0	0	0					0
2015-08-19	09:11:41	09:13:04		盐城	东台	五烈		殷庄	3211101	0110501	1	51-60	1	2		4	0	0	0	0	0	0	0	0	0	0	0	0	0	0	0	0	0	0	0	0	0	0	0	0	0	0	0	0					0
2015-08-19	09:13:06	09:13:40		盐城	东台	五烈		殷庄	3211101	0110601	1	60-	1	2		2	0	0	0	0	0	0	0	0	0	0	0	0	0	0	0	0	0	0	0	0	0	0	0	0	0	0	0	0					0
2015-08-19	09:13:42	09:14:35		盐城	东台	五烈		殷庄	3211101	0110602	2	41-50	1	2		4	0	0	0	0	0	0	0	0	0	0	0	0	0	0	0	0	0	0	0	0	0	0	0	0	0	0	0	0					0
2015-08-19	09:14:37	09:15:46		盐城	东台	五烈		殷庄	3211101	0110701	1	60-	1	2		3	0	0	0	0	0	0	0	0	0	0	0	0	0	0	0	0	0	0	0	0	0	0	0	0	0	0	0	0					0
2015-08-19	09:15:48	09:18:07		盐城	东台	五烈		殷庄	3211101	0110702	2	60-	1	2		3	0	0	0	0	0	0	0	0	0	0	0	0	0	0	0	0	0	0	0	0	0	0	0	0	0	0	0	0					0
2015-08-19	09:18:09	09:18:54		盐城	东台	五烈		殷庄	3211101	0110703	1	41-50	1	2		4	0	0	0	0	0	0	0	0	0	0	0	0	0	0	0	0	0	0	0	0	0	0	0	0	0	0	0	0					0
2015-08-19	09:18:55	09:19:37		盐城	东台	五烈		殷庄	3211101	0110704	2	41-50	1	2		4	0	0	0	0	0	0	0	0	0	0	0	0	0	0	0	0	0	0	0	0	0	0	0	0	0	0	0	0					0
2015-08-19	09:19:38	09:21:31		盐城	东台	五烈		殷庄	3211101	0110801	1	60-	1	2		2	0	0	0	0	0	0	0	0	0	0	0	0	0	0	0	0	0	0	0	0	0	0	0	0	0	0	0	0					0
2015-08-19	09:21:33	09:23:38		盐城	东台	五烈		殷庄	3211101	0110802	2	60-	1	2		2	0	0	0	0	0	0	0	0	0	0	0	0	0	0	0	0	0	0	0	0	0	0	0	0	0	0	0	0					0
2015-08-19	09:23:39	09:24:41		盐城	东台	五烈		殷庄	3211101	0110901	1	60-	1	2		3	0	0	0	0	0	0	0	0	0	0	0	0	0	0	0	0	0	0	0	0	0	0	0	0	0	0	0	0					0
2015-08-19	09:24:43	09:26:05		盐城	东台	五烈		殷庄	3211101	0110902	1	31-40	1	2		4	0	0	0	0	0	0	0	0	0	0	0	0	0	0	0	0	0	0	0	0	0	0	0	0	0	0	0	0					0
2015-08-19	09:26:06	09:27:49		盐城	东台	五烈		殷庄	3211101	0111001	1	41-50	1	2		4	0	0	0	0	0	0	0	0	0	0	0	0	0	0	0	0	0	0	0	0	0	0	0	0	0	0	0	0					0
2015-08-19	09:27:51	09:29:02		盐城	东台	五烈		殷庄	3211101	0111002	2	41-50	1	2		4	0	0	0	0	0	0	0	0	0	0	0	0	0	0	0	0	0	0	0	0	0	0	0	0	0	0	0	0					0
2015-08-19	09:29:04	09:29:45		盐城	东台	五烈		殷庄	3211101	0111003	1	21-30	1	2		4	0	0	0	0	0	0	0	0	0	0	0	0	0	0	0	0	0	0	0	0	0	0	0	0	0	0	0	0					0
2015-08-19	09:29:47	09:30:46		盐城	东台	五烈		殷庄	3211101	0111005	1	0-10	1	16		1	0	0	0	0	0	0	0	0	0	0	0	0	0	0	0	0	0	0	0	0	0	0	0	0	0	0	0	0				0	0
2015-08-19	09:30:48	09:31:55		盐城	东台	五烈		殷庄	3211101	0111101	1	51-60	1	2		4	0	0	0	0	0	0	0	0	0	0	0	0	0	0	0	0	0	0	0	0	0	0	0	0	0	0	0	0					0
2015-08-19	09:31:56	09:34:56		盐城	东台	五烈		殷庄	3211101	0111102	2	51-60	1	2		4	0	0	0	0	0	0	0	0	0	0	0	0	0	0	0	0	0	0	0	0	0	0	0	0	0	0	0	0					0
2015-08-19	09:34:58	09:36:05		盐城	东台	五烈		殷庄	3211101	0111201	1	60-	1	2		3	0	0	0	0	0	0	0	0	0	0	0	0	0	0	0	0	0	0	0	0	0	0	0	0	0	0	0	0					0
2015-08-19	09:36:07	09:37:00		盐城	东台	五烈		殷庄	3211101	0111202	2	60-	1	2		3	0	0	0	0	0	0	0	0	0	0	0	0	0	0	0	0	0	0	0	0	0	0	0	0	0	0	0	0					0
2015-08-19	09:37:02	09:38:31		盐城	东台	五烈		殷庄	3211101	0111301	1	60-	1	2		3	0	0	0	0	0	0	0	0	0	0	0	0	0	0	0	0	0	0	0	0	0	0	0	0	0	0	0	0					0
2015-08-19	09:38:33	09:39:21		盐城	东台	五烈		殷庄	3211101	0111302	2	60-	1	2		3	0	0	0	0	0	0	0	0	0	0	0	0	0	0	0	0	0	0	0	0	0	0	0	0	0	0	0	0					0
2015-08-19	09:39:23	09:40:16		盐城	东台	五烈		殷庄	3211101	0111401	2	51-60	1	2		3	0	0	0	0	0	0	0	0	0	0	0	0	0	0	0	0	0	0	0	0	0	0	0	0	0	0	0	0					0
2015-08-19	09:40:18	09:42:04		盐城	东台	五烈		殷庄	3211101	0111402	2	51-60	1	2		3	0	0	0	0	0	0	0	0	0	0	0	0	0	0	0	0	0	0	0	0	0	0	0	0	0	0	0	0					0
2015-08-19	09:42:06	09:42:37		盐城	东台	五烈		殷庄	3211101	0111502	2	41-50	1	2		5	0	0	0	0	0	0	0	0	0	0	0	0	0	0	0	0	0	0	0	0	0	0	0	0	0	0	0	0					0
2015-08-19	09:42:39	09:44:09		盐城	东台	五烈		殷庄	3211101	0111503	1	21-30	1	2		4	0	0	0	0	0	0	0	0	0	0	0	0	0	0	0	0	0	0	0	0	0	0	0	0	0	0	0	0					0
2015-08-19	09:44:11	09:44:48		盐城	东台	五烈		殷庄	3211101	0111602	2	41-50	1	2		4	0	0	0	0	0	0	0	0	0	0	0	0	0	0	0	0	0	0	0	0	0	0	0	0	0	0	0	0					0
2015-08-19	09:44:50	09:45:52		盐城	东台	五烈		殷庄	3211101	0111701	2	51-60	1	2		3	0	0	0	0	0	0	0	0	0	0	0	0	0	0	0	0	0	0	0	0	0	0	0	0	0	0	0	0					0
2015-08-19	09:45:54	09:46:49		盐城	东台	五烈		殷庄	3211101	0111801	1	41-50	1	2		4	0	0	0	0	0	0	0	0	0	0	0	0	0	0	0	0	0	0	0	0	0	0	0	0	0	0	0	0					0
2015-08-19	09:46:51	09:47:49		盐城	东台	五烈		殷庄	3211101	0111802	2	41-50	1	2		4	0	0	0	0	0	0	0	0	0	0	0	0	0	0	0	0	0	0	0	0	0	0	0	0	0	0	0	0					0
2015-08-19	09:47:50	09:48:48		盐城	东台	五烈		殷庄	3211101	0111803	1	11-20	1	2		4	0	0	0	0	0	0	0	0	0	0	0	0	0	0	0	0	0	0	0	0	0	0	0	0	0	0	0	0					0
2015-08-19	09:48:50	09:49:26		盐城	东台	五烈		殷庄	3211101	0111901	2	60-	1	2		1	0	0	0	0	0	0	0	0	0	0	0	0	0	0	0	0	0	0	0	0	0	0	0	0	0	0	0	0					0
2015-08-19	09:49:27	09:50:24		盐城	东台	五烈		殷庄	3211101	0111902	2	0-10	1	16		1	0	0	0	0	0	0	0	0	0	0	0	0	0	0	0	0	0	0	0	0	0	0	0	0	0	0	0	0				0	0
2015-08-19	09:50:26	09:51:00		盐城	东台	五烈		殷庄	3211101	0111903	2	31-40	1	2		4	0	0	0	0	0	0	0	0	0	0	0	0	0	0	0	0	0	0	0	0	0	0	0	0	0	0	0	0					0
2015-08-19	09:51:01	09:52:14		盐城	东台	五烈		殷庄	3211101	0112001	1	51-60	1	2		3	0	0	0	0	0	0	0	0	0	0	0	0	0	0	0	0	0	0	0	0	0	0	0	0	0	0	0	0					0
2015-08-19	09:52:16	09:53:09		盐城	东台	五烈		殷庄	3211101	0112002	2	51-60	1	2		3	0	0	0	0	0	0	0	0	0	0	0	0	0	0	0	0	0	0	0	0	0	0	0	0	0	0	0	0					0
2015-08-19	09:53:11	09:54:20		盐城	东台	五烈		殷庄	3211101	0112101	1	41-50	1	2		3	0	0	0	0	0	0	0	0	0	0	0	0	0	0	0	0	0	0	0	0	0	0	0	0	0	0	0	0					0
2015-08-19	09:54:22	09:48:55		盐城	东台	五烈		殷庄	3211101	0112102	2	51-60	1	2		4	0	0	0	0	0	0	0	0	0	0	0	0	0	0	0	0	0	0	0	0	0	0	0	0	0	0	0	0					0
2015-08-19	09:55:20	09:55:58		盐城	东台	五烈		殷庄	3211101	0112201	2	60-	1	2		3	0	0	0	0	0	0	0	0	0	0	0	0	0	0	0	0	0	0	0	0	0	0	0	0	0	0	0	0					0
2015-08-19	09:56:00	09:57:00		盐城	东台	五烈		殷庄	3211101	0112202	1	0-10	1	16		1	0	0	0	0	0	0	0	0	0	0	0	0	0	0	0	0	0	0	0	0	0	0	0	0	0	0	0	0				0	0
2015-08-19	09:57:02	09:57:50		盐城	东台	五烈		殷庄	3211101	0112301	1	51-60	1	2		4	0	0	0	0	0	0	0	0	0	0	0	0	0	0	0	0	0	0	0	0	0	0	0	0	0	0	0	0					0
2015-08-19	09:57:52	09:58:23		盐城	东台	五烈		殷庄	3211101	0112401	1	60-	1	2		3	0	0	0	0	0	0	0	0	0	0	0	0	0	0	0	0	0	0	0	0	0	0	0	0	0	0	0	0					0
2015-08-19	09:58:25	09:59:13		盐城	东台	五烈		殷庄	3211101	0112501	1	60-	1	2		1	0	0	0	0	0	0	0	0	0	0	0	0	0	0	0	0	0	0	0	0	0	0	0	0	0	0	0	0					0
2015-08-19	09:59:15	09:59:57		盐城	东台	五烈		殷庄	3211101	0112502	2	60-	1	2		2	0	0	0	0	0	0	0	0	0	0	0	0	0	0	0	0	0	0	0	0	0	0	0	0	0	0	0	0					0
2015-08-19	09:59:59	10:00:42		盐城	东台	五烈		殷庄	3211101	0112601	2	60-	1	2		3	0	0	0	0	0	0	0	0	0	0	0	0	0	0	0	0	0	0	0	0	0	0	0	0	0	0	0	0					0
2015-08-19	10:00:44	10:01:16		盐城	东台	五烈		殷庄	3211101	0112701	2	60-	1	2		3	0	0	0	0	0	0	0	0	0	0	0	0	0	0	0	0	0	0	0	0	0	0	0	0	0	0	0	0					0
2015-08-19	10:01:18	10:02:06		盐城	东台	五烈		殷庄	3211101	0112801	2	60-	1	2		2	0	0	0	0	0	0	0	0	0	0	0	0	0	0	0	0	0	0	0	0	0	0	0	0	0	0	0	0					0
2015-08-19	10:02:08	10:03:02		盐城	东台	五烈		殷庄	3211101	0112802	2	0-10	1	15		2	0	0	0	0	0	0	0	0	0	0	0	0	0	0	0	0	0	0	0	0	0	0	0	0	0	0	0	0					0
2015-08-19	10:03:04	10:03:54		盐城	东台	五烈		殷庄	3211101	0112901	2	60-	1	2		3	0	0	0	0	0	0	0	0	0	0	0	0	0	0	0	0	0	0	0	0	0	0	0	0	0	0	0	0					0
2015-08-19	10:03:56	10:04:58		盐城	东台	五烈		殷庄	3211101	0113001	1	60-	1	2		3	0	0	0	0	0	0	0	0	0	0	0	0	0	0	0	0	0	0	0	0	0	0	0	0	0	0	0	0					0
2015-08-19	10:05:00	10:05:54		盐城	东台	五烈		殷庄	3211101	0113002	2	60-	1	2		3	0	0	0	0	0	0	0	0	0	0	0	0	0	0	0	0	0	0	0	0	0	0	0	0	0	0	0	0					0
2015-08-19	10:05:56	10:06:44		盐城	东台	五烈		殷庄	3211101	0113003	1	41-50	1	2		4	0	0	0	0	0	0	0	0	0	0	0	0	0	0	0	0	0	0	0	0	0	0	0	0	0	0	0	0					0
2015-08-19	10:06:46	10:08:07		盐城	东台	五烈		殷庄	3211101	0113101	1	60-	1	2		1	0	0	0	0	0	0	0	0	0	0	0	0	0	0	0	0	0	0	0	0	0	0	0	0	0	0	0	0					0
2015-08-19	10:08:09	10:08:45		盐城	东台	五烈		殷庄	3211101	0113201	1	51-60	1	2		3	0	0	0	0	0	0	0	0	0	0	0	0	0	0	0	0	0	0	0	0	0	0	0	0	0	0	0	0					0
2015-08-19	10:08:47	10:09:18		盐城	东台	五烈		殷庄	3211101	0113301	1	60-	1	2		2	0	0	0	0	0	0	0	0	0	0	0	0	0	0	0	0	0	0	0	0	0	0	0	0	0	0	0	0					0
2015-08-19	10:09:20	10:11:16		盐城	东台	五烈		殷庄	3211101	0113302	2	60-	1	2		2	0	0	0	0	0	0	0	0	0	0	0	0	0	0	0	0	0	0	0	0	0	0	0	0	0	0	0	0					0
2015-08-19	10:11:18	10:12:14		盐城	东台	五烈		殷庄	3211101	0113303	1	51-60	1	2		4	0	0	0	0	0	0	0	0	0	0	0	0	0	0	0	0	0	0	0	0	0	0	0	0	0	0	0	0					0
2015-08-19	10:12:17	10:13:04		盐城	东台	五烈		殷庄	3211101	0113401	1	41-50	1	2		4	0	0	0	0	0	0	0	0	0	0	0	0	0	0	0	0	0	0	0	0	0	0	0	0	0	0	0	0					0
2015-08-19	10:13:06	10:13:55		盐城	东台	五烈		殷庄	3211101	0113402	2	41-50	1	2		4	0	0	0	0	0	0	0	0	0	0	0	0	0	0	0	0	0	0	0	0	0	0	0	0	0	0	0	0					0
2015-08-19	10:13:57	10:14:59		盐城	东台	五烈		殷庄	3211101	0113501	2	60-	1	2		2	0	0	0	0	0	0	0	0	0	0	0	0	0	0	0	0	0	0	0	0	0	0	0	0	0	0	0	0					0
2015-08-19	10:15:02	10:15:40		盐城	东台	五烈		殷庄	3211101	0113601	1	51-60	1	2		3	0	0	0	0	0	0	0	0	0	0	0	0	0	0	0	0	0	0	0	0	0	0	0	0	0	0	0	0					0
2015-08-19	10:15:42	10:16:31		盐城	东台	五烈		殷庄	3211101	0113602	2	60-	1	2		3	0	0	0	0	0	0	0	0	0	0	0	0	0	0	0	0	0	0	0	0	0	0	0	0	0	0	0	0					0
2015-08-19	10:16:32	10:17:06		盐城	东台	五烈		殷庄	3211101	0113701	1	60-	1	2		2	0	0	0	0	0	0	0	0	0	0	0	0	0	0	0	0	0	0	0	0	0	0	0	0	0	0	0	0					0
2015-08-19	10:17:09	10:18:28		盐城	东台	五烈		殷庄	3211101	0113801	1	60-	1	2		2	0	0	0	0	0	0	0	0	0	0	0	0	0	0	0	0	0	0	0	0	0	0	0	0	0	0	0	0					0
2015-08-19	10:18:31	10:19:05		盐城	东台	五烈		殷庄	3211101	0113802	1	60-	1	2		2	0	0	0	0	0	0	0	0	0	0	0	0	0	0	0	0	0	0	0	0	0	0	0	0	0	0	0	0					0
2015-08-19	10:19:08	10:20:24		盐城	东台	五烈		殷庄	3211101	0113901	2	51-60	1	2		3	0	0	0	0	0	0	0	0	0	0	0	0	0	0	0	0	0	0	0	0	0	0	0	0	0	0	0	0					0
2015-08-19	10:20:26	10:21:30		盐城	东台	五烈		殷庄	3211101	0113902	2	31-40	1	2		4	0	0	0	0	0	0	0	0	0	0	0	0	0	0	0	0	0	0	0	0	0	0	0	0	0	0	0	0					0
2015-08-19	10:21:32	10:22:32		盐城	东台	五烈		殷庄	3211101	0113903	2	0-10	1	15		1	0	0	0	0	0	0	0	0	0	0	0	0	0	0	0	0	0	0	0	0	0	0	0	0	0	0	0	0					0
2015-08-19	10:22:34	10:23:47		盐城	东台	五烈		殷庄	3211101	0113904	1	0-10	1	15		1	0	0	0	0	0	0	0	0	0	0	0	0	0	0	0	0	0	0	0	0	0	0	0	0	0	0	0	0				0	0
2015-08-19	10:23:49	10:24:33		盐城	东台	五烈		殷庄	3211101	0114001	2	60-	1	2		3	0	0	0	0	0	0	0	0	0	0	0	0	0	0	0	0	0	0	0	0	0	0	0	0	0	0	0	0					0
2015-08-19	10:24:36	10:25:55		盐城	东台	五烈		殷庄	3211101	0114101	2	41-50	1	2		4	0	0	0	0	0	0	0	0	0	0	0	0	0	0	0	0	0	0	0	0	0	0	0	0	0	0	0	0					0
2015-08-19	10:25:57	10:26:44		盐城	东台	五烈		殷庄	3211101	0114201	2	51-60	1	2		3	0	0	0	0	0	0	0	0	0	0	0	0	0	0	0	0	0	0	0	0	0	0	0	0	0	0	0	0					0
2015-08-19	10:26:46	10:27:23		盐城	东台	五烈		殷庄	3211101	0114301	2	60-	1	2		3	0	0	0	0	0	0	0	0	0	0	0	0	0	0	0	0	0	0	0	0	0	0	0	0	0	0	0	0					0
2015-08-19	10:27:25	10:29:17		盐城	东台	五烈		殷庄	3211101	0114402	2	60-	1	2		2	0	0	0	0	0	0	0	0	0	0	0	0	0	0	0	0	0	0	0	0	0	0	0	0	0	0	0	0					0
2015-08-19	10:29:20	10:30:14		盐城	东台	五烈		殷庄	3211101	0114501	2	51-60	1	2		3	0	0	0	0	0	0	0	0	0	0	0	0	0	0	0	0	0	0	0	0	0	0	0	0	0	0	0	0					0
2015-08-19	10:30:16	10:30:43		盐城	东台	五烈		殷庄	3211101	0114601	2	41-50	1	2		4	0	0	0	0	0	0	0	0	0	0	0	0	0	0	0	0	0	0	0	0	0	0	0	0	0	0	0	0					0
2015-08-19	10:30:45	10:31:33		盐城	东台	五烈		殷庄	3211101	0114701	1	21-30	1	2		5	0	0	0	0	0	0	0	0	0	0	0	0	0	0	0	0	0	0	0	0	0	0	0	0	0	0	0	0					0
2015-08-19	10:31:35	10:32:59		盐城	东台	五烈		殷庄	3211101	0114801	1	60-	1	2		2	0	0	0	0	0	0	0	0	0	0	0	0	0	0	0	0	0	0	0	0	0	0	0	0	0	0	0	0					0
2015-08-19	10:33:01	10:33:31		盐城	东台	五烈		殷庄	3211101	0114901	2	21-30	1	2		5	0	0	0	0	0	0	0	0	0	0	0	0	0	0	0	0	0	0	0	0	0	0	0	0	0	0	0	0					0
2015-08-19	10:33:32	10:34:13		盐城	东台	五烈		殷庄	3211101	0115001	1	51-60	1	2		3	0	0	0	0	0	0	0	0	0	0	0	0	0	0	0	0	0	0	0	0	0	0	0	0	0	0	0	0					0
2015-08-19	10:34:15	10:35:17		盐城	东台	五烈		殷庄	3211101	0115101	1	51-60	1	2		3	0	0	0	0	0	0	0	0	0	0	0	0	0	0	0	0	0	0	0	0	0	0	0	0	0	0	0	0					0
2015-08-19	10:35:19	10:35:49		盐城	东台	五烈		殷庄	3211101	0115201	1	41-50	1	2		4	0	0	0	0	0	0	0	0	0	0	0	0	0	0	0	0	0	0	0	0	0	0	0	0	0	0	0	0					0
2015-08-19	10:35:51	10:37:00		盐城	东台	五烈		殷庄	3211101	0115202	1	0-10	1	15		1	0	0	0	0	0	0	0	0	0	0	0	0	0	0	0	0	0	0	0	0	0	0	0	0	0	0	0	0				0	0
2015-08-19	10:37:02	10:37:48		盐城	东台	五烈		殷庄	3211101	0115301	1	60-	1	2		2	0	0	0	0	0	0	0	0	0	0	0	0	0	0	0	0	0	0	0	0	0	0	0	0	0	0	0	0					0
2015-08-19	10:37:50	10:38:33		盐城	东台	五烈		殷庄	3211101	0115401	1	60-	1	2		3	0	0	0	0	0	0	0	0	0	0	0	0	0	0	0	0	0	0	0	0	0	0	0	0	0	0	0	0					0
2015-08-19	10:38:35	10:39:09		盐城	东台	五烈		殷庄	3211101	0115402	2	51-60	1	2		3	0	0	0	0	0	0	0	0	0	0	0	0	0	0	0	0	0	0	0	0	0	0	0	0	0	0	0	0					0
2015-08-19	10:39:11	10:39:49		盐城	东台	五烈		殷庄	3211101	0115501	1	60-	1	2		2	0	0	0	0	0	0	0	0	0	0	0	0	0	0	0	0	0	0	0	0	0	0	0	0	0	0	0	0					0
2015-08-19	10:39:51	10:40:24		盐城	东台	五烈		殷庄	3211101	0115502	2	60-	1	2		3	0	0	0	0	0	0	0	0	0	0	0	0	0	0	0	0	0	0	0	0	0	0	0	0	0	0	0	0					0
2015-08-19	10:40:26	10:41:31		盐城	东台	五烈		殷庄	3211101	0115601	1	60-	1	2		2	0	0	0	0	0	0	0	0	0	0	0	0	0	0	0	0	0	0	0	0	0	0	0	0	0	0	0	0					0
2015-08-19	10:41:33	10:42:10		盐城	东台	五烈		殷庄	3211101	0115602	2	60-	1	2		3	0	0	0	0	0	0	0	0	0	0	0	0	0	0	0	0	0	0	0	0	0	0	0	0	0	0	0	0					0
2015-08-19	10:42:12	10:43:01		盐城	东台	五烈		殷庄	3211101	0115701	1	60-	1	2		2	0	0	0	0	0	0	0	0	0	0	0	0	0	0	0	0	0	0	0	0	0	0	0	0	0	0	0	0					0
2015-08-19	10:43:04	10:43:51		盐城	东台	五烈		殷庄	3211101	0115702	2	60-	1	2		3	0	0	0	0	0	0	0	0	0	0	0	0	0	0	0	0	0	0	0	0	0	0	0	0	0	0	0	0					0
2015-08-19	10:43:53	10:44:26		盐城	东台	五烈		殷庄	3211101	0115801	1	60-	1	2		3	0	0	0	0	0	0	0	0	0	0	0	0	0	0	0	0	0	0	0	0	0	0	0	0	0	0	0	0					0
2015-08-19	10:44:29	10:44:58		盐城	东台	五烈		殷庄	3211101	0115802	2	51-60	1	2		3	0	0	0	0	0	0	0	0	0	0	0	0	0	0	0	0	0	0	0	0	0	0	0	0	0	0	0	0					0
2015-08-19	10:45:01	10:45:42		盐城	东台	五烈		殷庄	3211101	0115901	1	60-	1	2		3	0	0	0	0	0	0	0	0	0	0	0	0	0	0	0	0	0	0	0	0	0	0	0	0	0	0	0	0					0
2015-08-19	10:45:44	10:46:25		盐城	东台	五烈		殷庄	3211101	0116001	1	60-	1	2		2	0	0	0	0	0	0	0	0	0	0	0	0	0	0	0	0	0	0	0	0	0	0	0	0	0	0	0	0					0
2015-08-19	10:46:27	10:47:05		盐城	东台	五烈		殷庄	3211101	0116002	2	51-60	1	2		3	0	0	0	0	0	0	0	0	0	0	0	0	0	0	0	0	0	0	0	0	0	0	0	0	0	0	0	0					0
2015-08-19	10:47:07	10:49:05		盐城	东台	五烈		殷庄	3211101	0116101	1	60-	1	2		3	6	4	0	0	0	0	0	0	0	0	0	0	0	0	0	0	0	0	0	0	0	0	0	0	0	0	0	0					0
2015-08-19	10:49:07	10:49:39		盐城	东台	五烈		殷庄	3211101	0116102	2	60-	1	2		3	0	0	0	0	0	0	0	0	0	0	0	0	0	0	0	0	0	0	0	0	0	0	0	0	0	0	0	0					0
2015-08-19	10:49:41	10:50:23		盐城	东台	五烈		殷庄	3211101	0116201	1	60-	1	2		2	0	0	0	0	0	0	0	0	0	0	0	0	0	0	0	0	0	0	0	0	0	0	0	0	0	0	0	0					0
2015-08-19	10:50:25	10:50:52		盐城	东台	五烈		殷庄	3211101	0116301	1	60-	1	2		2	0	0	0	0	0	0	0	0	0	0	0	0	0	0	0	0	0	0	0	0	0	0	0	0	0	0	0	0					0
2015-08-19	10:50:55	10:54:28		盐城	东台	五烈		殷庄	3211101	0116401	1	60-	1	2		3	0	0	0	0	0	0	0	0	0	0	0	0	0	0	0	0	0	0	0	0	0	0	0	0	0	0	0	0					0
2015-08-19	10:54:30	10:55:04		盐城	东台	五烈		殷庄	3211101	0116402	2	60-	1	2		3	0	0	0	0	0	0	0	0	0	0	0	0	0	0	0	0	0	0	0	0	0	0	0	0	0	0	0	0					0
2015-08-19	10:55:06	10:55:41		盐城	东台	五烈		殷庄	3211101	0116501	1	60-	1	2		2	0	0	0	0	0	0	0	0	0	0	0	0	0	0	0	0	0	0	0	0	0	0	0	0	0	0	0	0					0
2015-08-19	10:55:43	10:56:16		盐城	东台	五烈		殷庄	3211101	0116502	2	60-	1	2		3	0	0	0	0	0	0	0	0	0	0	0	0	0	0	0	0	0	0	0	0	0	0	0	0	0	0	0	0					0
2015-08-19	10:56:18	10:56:53		盐城	东台	五烈		殷庄	3211101	0116601	1	60-	1	2		2	0	0	0	0	0	0	0	0	0	0	0	0	0	0	0	0	0	0	0	0	0	0	0	0	0	0	0	0					0
2015-08-19	10:56:55	10:57:28		盐城	东台	五烈		殷庄	3211101	0116602	2	21-30	1	2		4	0	0	0	0	0	0	0	0	0	0	0	0	0	0	0	0	0	0	0	0	0	0	0	0	0	0	0	0					0
2015-08-19	10:57:30	10:58:05		盐城	东台	五烈		殷庄	3211101	0116701	2	41-50	1	2		4	0	0	0	0	0	0	0	0	0	0	0	0	0	0	0	0	0	0	0	0	0	0	0	0	0	0	0	0					0
2015-08-19	10:58:07	10:58:41		盐城	东台	五烈		殷庄	3211101	0116702	2	60-	1	2		1	0	0	0	0	0	0	0	0	0	0	0	0	0	0	0	0	0	0	0	0	0	0	0	0	0	0	0	0					0
2015-08-19	10:58:43	10:59:22		盐城	东台	五烈		殷庄	3211101	0116801	1	60-	1	2		3	0	0	0	0	0	0	0	0	0	0	0	0	0	0	0	0	0	0	0	0	0	0	0	0	0	0	0	0					0
2015-08-19	10:59:24	10:59:59		盐城	东台	五烈		殷庄	3211101	0116802	2	60-	1	2		3	0	0	0	0	0	0	0	0	0	0	0	0	0	0	0	0	0	0	0	0	0	0	0	0	0	0	0	0					0
2015-08-19	11:00:01	11:00:34		盐城	东台	五烈		殷庄	3211101	0116901	1	60-	1	2		3	0	0	0	0	0	0	0	0	0	0	0	0	0	0	0	0	0	0	0	0	0	0	0	0	0	0	0	0					0
2015-08-19	11:00:36	11:01:21		盐城	东台	五烈		殷庄	3211101	0117001	2	60-	1	2		2	0	0	0	0	0	0	0	0	0	0	0	0	0	0	0	0	0	0	0	0	0	0	0	0	0	0	0	0					0
2015-08-19	11:01:23	11:02:02		盐城	东台	五烈		殷庄	3211101	0117101	1	60-	1	2		2	0	0	0	0	0	0	0	0	0	0	0	0	0	0	0	0	0	0	0	0	0	0	0	0	0	0	0	0					0
2015-08-19	11:02:04	11:02:46		盐城	东台	五烈		殷庄	3211101	0117201	2	41-50	1	2		4	0	0	0	0	0	0	0	0	0	0	0	0	0	0	0	0	0	0	0	0	0	0	0	0	0	0	0	0					0
2015-08-19	11:02:48	11:03:25		盐城	东台	五烈		殷庄	3211101	0117301	2	41-50	1	2		4	0	0	0	0	0	0	0	0	0	0	0	0	0	0	0	0	0	0	0	0	0	0	0	0	0	0	0	0					0
2015-08-19	11:03:27	11:04:05		盐城	东台	五烈		殷庄	3211101	0117401	1	41-50	1	2		4	0	0	0	0	0	0	0	0	0	0	0	0	0	0	0	0	0	0	0	0	0	0	0	0	0	0	0	0					0
2015-08-19	11:04:07	11:04:49		盐城	东台	五烈		殷庄	3211101	0117501	1	60-	1	2		3	0	0	0	0	0	0	0	0	0	0	0	0	0	0	0	0	0	0	0	0	0	0	0	0	0	0	0	0					0
2015-08-19	11:04:51	11:10:47		盐城	东台	五烈		殷庄	3211101	0117601	2	60-	1	2		3	0	0	0	0	0	0	0	0	0	0	0	0	0	0	0	0	0	0	0	0	0	0	0	0	0	0	0	0					0
	11:15:19	09:42:35		徐州	丰县	金陵	王庄	王庄	3211308	0100202	2	41-50	1	2		2	0	0	0	0	0	0	0	0	0	0	0	0	0	0	0	0	0	0	0	0	0	0	0	0	0	0	0	0					0
	11:21:04	10:00:25		徐州	丰县	金陵	王庄	王庄	3211308	0100203	2	21-30	1	2		3	0	0	0	0	0	0	0	0	0	0	0	0	0	0	0	0	0	0	0	0	0	0	0	0	0	0	0	0
	10:00:32	10:33:41		徐州	丰县	金陵	王庄	王庄	3211308	0100301	1	51-60	1	2		4	0	0	0	0	0	0	0	0	0	0	0	0	0	0	0	0	0	0	0	0	0	0	0	0	0	0	0	0
	10:33:41	11:00:19		徐州	丰县	金陵	王庄	王庄	3211308	0100302	2	51-60	1	2		1	0	0	0	0	0	0	0	0	0	0	0	0	0	0	0	0	0	0	0	0	0	0	0	0	0	0	0	0
2015-08-13	11:00:19	11:01:47		徐州	丰县	金陵	王庄	王庄	3211308	0100402	2	41-50	1	2		1	0	0	0	0	0	0	0	0	0	0	0	0	0	0	0	0	0	0	0	0	0	0	0	0	0	0	0	0
2015-08-13	11:01:48	11:03:37		徐州	丰县	金陵	王庄	王庄	3211308	0100403	2	0-10	1	15		2	0	0	0	0	0	0	0	0	0	0	0	0	0	0	0	0	0	0	0	0	0	0	0	0	0	0	0	0
2015-08-13	11:03:37	11:12:22		徐州	丰县	金陵	王庄	王庄	3211308	0100502	2	60-	1	2		1	0	0	0	0	0	0	0	0	0	0	0	0	0	0	0	0	0	0	0	0	0	0	0	0	0	0	0	0
2015-08-13	11:21:53	11:13:51		徐州	丰县	金陵	王庄	王庄	3211308	0100503	2	21-30	1	2		3	0	0	0	0	0	0	0	0	0	0	0	0	0	0	0	0	0	0	0	0	0	0	0	0	0	0	0	0
2015-08-13	11:23:41	15:29:15		徐州	丰县	金陵	王庄	王庄	3211308	0101003	2	21-30	1	2		5	0	0	0	0	0	0	0	0	0	0	0	0	0	0	0	0	0	0	0	0	0	0	0	0	0	0	0	0
2015-08-13	15:29:16	15:39:16		徐州	丰县	金陵	王庄	王庄	3211308	0101102	2	60-	1	2		1	0	0	0	0	0	0	0	0	0	0	0	0	0	0	0	0	0	0	0	0	0	0	0	0	0	0	0	0
2015-08-13	15:39:17	15:40:34		徐州	丰县	金陵	王庄	王庄	3211308	0100601	1	60-	1	2		2	0	0	0	0	0	0	0	0	0	0	0	0	0	0	0	0	0	0	0	0	0	0	0	0	0	0	0	0
2015-08-13	15:40:35	15:41:40		徐州	丰县	金陵	王庄	王庄	3211308	0100602	2	60-	1	2		2	0	0	0	0	0	0	0	0	0	0	0	0	0	0	0	0	0	0	0	0	0	0	0	0	0	0	0	0
2015-08-13	15:41:40	15:44:51		徐州	丰县	金陵	王庄	王庄	3211308	0112802	2	51-60	1	2		1	0	0	0	0	0	0	0	0	0	0	0	0	0	0	0	0	0	0	0	0	0	0	0	0	0	0	0	0
2015-08-13	15:44:52	15:46:25		徐州	丰县	金陵	王庄	王庄	3211308	0112901	1	60-	1	2		2	0	0	0	0	0	0	0	0	0	0	0	0	0	0	0	0	0	0	0	0	0	0	0	0	0	0	0	0
2015-08-13	15:46:25	15:47:39		徐州	丰县	金陵	王庄	王庄	3211308	0113002	2	51-60	1	2		1	0	0	0	0	0	0	0	0	0	0	0	0	0	0	0	0	0	0	0	0	0	0	0	0	0	0	0	0
2015-08-13	15:47:39	15:48:53		徐州	丰县	金陵	王庄	王庄	3211308	0113101	1	41-50	1	2		3	0	0	0	0	0	0	0	0	0	0	0	0	0	0	0	0	0	0	0	0	0	0	0	0	0	0	0	0
2015-08-13	15:48:53	15:50:05		徐州	丰县	金陵	王庄	王庄	3211308	0113102	2	41-50	1	2		1	0	0	0	0	0	0	0	0	0	0	0	0	0	0	0	0	0	0	0	0	0	0	0	0	0	0	0	0
2015-08-13	15:50:06	15:51:15		徐州	丰县	金陵	王庄	王庄	3211308	0113202	2	60-	1	2		1	0	0	0	0	0	0	0	0	0	0	0	0	0	0	0	0	0	0	0	0	0	0	0	0	0	0	0	0
2015-08-13	15:51:15	15:52:30		徐州	丰县	金陵	王庄	王庄	3211308	0113204	2	31-40	1	2		3	0	0	0	0	0	0	0	0	0	0	0	0	0	0	0	0	0	0	0	0	0	0	0	0	0	0	0	0
2015-08-13	15:52:31	15:54:20		徐州	丰县	金陵	王庄	王庄	3211308	0113301	1	11-20	1	2		3	0	0	0	0	0	0	0	0	0	0	0	0	0	0	0	0	0	0	0	0	0	0	0	0	0	0	0	0
2015-08-13	15:54:21	15:55:36		徐州	丰县	金陵	王庄	王庄	3211308	0113302	2	11-20	1	2		3	0	0	0	0	0	0	0	0	0	0	0	0	0	0	0	0	0	0	0	0	0	0	0	0	0	0	0	0
2015-08-13	15:55:36	15:57:18		徐州	丰县	金陵	王庄	王庄	3211308	0113402	2	31-40	1	2		3	0	0	0	0	0	0	0	0	0	0	0	0	0	0	0	0	0	0	0	0	0	0	0	0	0	0	0	0
2015-08-13	15:57:18	15:58:22		徐州	丰县	金陵	王庄	王庄	3211308	0113501	2	60-	1	2		1	0	0	0	0	0	0	0	0	0	0	0	0	0	0	0	0	0	0	0	0	0	0	0	0	0	0	0	0
2015-08-13	15:58:22	15:59:30		徐州	丰县	金陵	王庄	王庄	3211308	0113603	1	21-30	1	2		3	0	0	0	0	0	0	0	0	0	0	0	0	0	0	0	0	0	0	0	0	0	0	0	0	0	0	0	0
2015-08-13	15:59:31	08:49:53		徐州	丰县	金陵	王庄	王庄	3211308	0100101	1	41-50	1	2		2	0	0	0	0	0	0	0	0	0	0	0	0	0	0	0	0	0	0	0	0	0	0	0	0	0	0	0	0
2015-08-14	08:49:54	08:51:28		徐州	丰县	金陵	王庄	王庄	3211308	0100501	1	60-	1	2		1	0	0	0	0	0	0	0	0	0	0	0	0	0	0	0	0	0	0	0	0	0	0	0	0	0	0	0	0
2015-08-14	08:51:29	08:52:56		徐州	丰县	金陵	王庄	王庄	3211308	0100103	2	11-20	1	2		3	0	0	0	0	0	0	0	0	0	0	0	0	0	0	0	0	0	0	0	0	0	0	0	0	0	0	0	0
2015-08-14	08:52:57	09:01:08		徐州	丰县	金陵	王庄	王庄	3211308	0100104	1	0-10	1	15		2	0	0	0	0	0	0	0	0	0	0	0	0	0	0	0	0	0	0	0	0	0	0	0	0	0	0	0	0
2015-08-14	09:01:08	09:03:59		徐州	丰县	金陵	王庄	王庄	3211308	0100201	1	41-50	1	2		3	0	0	0	0	0	0	0	0	0	0	0	0	0	0	0	0	0	0	0	0	0	0	0	0	0	0	0	0
2015-08-14	09:04:00	09:06:07		徐州	丰县	金陵	王庄	王庄	3211308	0100702	2	60-	1	2		1	0	0	0	0	0	0	0	0	0	0	0	0	0	0	0	0	0	0	0	0	0	0	0	0	0	0	0	0
2015-08-14	09:06:07	09:17:28		徐州	丰县	金陵	王庄	王庄	3211308	0100801	1	51-60	1	2		2	0	0	0	0	0	0	0	0	0	0	0	0	0	0	0	0	0	0	0	0	0	0	0	0	0	0	0	0
2015-08-14	09:17:28	09:18:20		徐州	丰县	金陵	王庄	王庄	3211308	0100802	2	51-60	1	2		1	0	0	0	0	0	0	0	0	0	0	0	0	0	0	0	0	0	0	0	0	0	0	0	0	0	0	0	0
2015-08-14	09:18:21	09:20:17		徐州	丰县	金陵	王庄	王庄	3211308	0100901	1	31-40	1	2		3	0	0	0	0	0	0	0	0	0	0	0	0	0	0	0	0	0	0	0	0	0	0	0	0	0	0	0	0
2015-08-14	09:20:17	09:21:30		徐州	丰县	金陵	王庄	王庄	3211308	0100902	2	31-40	1	2		3	0	0	0	0	0	0	0	0	0	0	0	0	0	0	0	0	0	0	0	0	0	0	0	0	0	0	0	0
2015-08-14	09:21:30	09:23:50		徐州	丰县	金陵	王庄	王庄	3211308	0100903	1	11-20	1	15		3	0	0	0	0	0	0	0	0	0	0	0	0	0	0	0	0	0	0	0	0	0	0	0	0	0	0	0	0
2015-08-14	09:23:51	10:37:09		徐州	丰县	金陵	王庄	王庄	3211308	0100904	2	60-	1	2		1	0	0	0	0	0	0	0	0	0	0	0	0	0	0	0	0	0	0	0	0	0	0	0	0	0	0	0	0
2015-08-14	10:37:09	10:38:29		徐州	丰县	金陵	王庄	王庄	3211308	0101001	1	51-60	1	2		2	0	0	0	0	0	0	0	0	0	0	0	0	0	0	0	0	0	0	0	0	0	0	0	0	0	0	0	0
2015-08-14	10:38:30	10:39:48		徐州	丰县	金陵	王庄	王庄	3211308	0101002	2	51-60	1	2		1	0	0	0	0	0	0	0	0	0	0	0	0	0	0	0	0	0	0	0	0	0	0	0	0	0	0	0	0
2015-08-14	10:39:49	10:44:57		徐州	丰县	金陵	王庄	王庄	3211308	0101103	1	31-40	1	2		3	0	0	0	0	0	0	0	0	0	0	0	0	0	0	0	0	0	0	0	0	0	0	0	0	0	0	0	0
2015-08-14	10:44:58	10:45:55		徐州	丰县	金陵	王庄	王庄	3211308	0101104	2	21-30	1	2		3	0	0	0	0	0	0	0	0	0	0	0	0	0	0	0	0	0	0	0	0	0	0	0	0	0	0	0	0
2015-08-14	10:45:55	10:47:23		徐州	丰县	金陵	王庄	王庄	3211308	0101201	1	41-50	1	2		3	0	0	0	0	0	0	0	0	0	0	0	0	0	0	0	0	0	0	0	0	0	0	0	0	0	0	0	0
2015-08-14	10:47:24	10:48:37		徐州	丰县	金陵	王庄	王庄	3211308	0101202	2	41-50	1	2		2	0	0	0	0	0	0	0	0	0	0	0	0	0	0	0	0	0	0	0	0	0	0	0	0	0	0	0	0
2015-08-14	10:48:37	10:49:58		徐州	丰县	金陵	王庄	王庄	3211308	0101203	2	0-10	1	15		2	0	0	0	0	0	0	0	0	0	0	0	0	0	0	0	0	0	0	0	0	0	0	0	0	0	0	0	0
2015-08-14	10:49:59	10:51:17		徐州	丰县	金陵	王庄	王庄	3211308	0101204	2	11-20	1	2		2	0	0	0	0	0	0	0	0	0	0	0	0	0	0	0	0	0	0	0	0	0	0	0	0	0	0	0	0
2015-08-14	10:51:17	10:23:55		徐州	丰县	金陵	王庄	王庄	3211308	0101301	1	41-50	1	2		3	0	0	0	0	0	0	0	0	0	0	0	0	0	0	0	0	0	0	0	0	0	0	0	0	0	0	0	0
2015-08-14	10:53:00	10:54:11		徐州	丰县	金陵	王庄	王庄	3211308	0101302	2	41-50	1	2		3	0	0	0	0	0	0	0	0	0	0	0	0	0	0	0	0	0	0	0	0	0	0	0	0	0	0	0	0
2015-08-14	10:54:12	10:55:20		徐州	丰县	金陵	王庄	王庄	3211308	0101401	1	31-40	1	2		3	0	0	0	0	0	0	0	0	0	0	0	0	0	0	0	0	0	0	0	0	0	0	0	0	0	0	0	0
2015-08-14	10:55:21	10:56:19		徐州	丰县	金陵	王庄	王庄	3211308	0101403	2	51-60	1	2		1	0	0	0	0	0	0	0	0	0	0	0	0	0	0	0	0	0	0	0	0	0	0	0	0	0	0	0	0
2015-08-14	10:56:19	10:57:26		徐州	丰县	金陵	王庄	王庄	3211308	0101501	1	31-40	1	2		3	0	0	0	0	0	0	0	0	0	0	0	0	0	0	0	0	0	0	0	0	0	0	0	0	0	0	0	0
2015-08-14	10:57:27	15:40:08		徐州	丰县	金陵	王庄	王庄	3211308	0101602	2	60-	1	2		1	0	0	0	0	0	0	0	0	0	0	0	0	0	0	0	0	0	0	0	0	0	0	0	0	0	0	0	0
2015-08-14	10:58:28	10:59:59		徐州	丰县	金陵	王庄	王庄	3211308	0101701	1	60-	1	2		2	0	0	0	0	0	0	0	0	0	0	0	0	0	0	0	0	0	0	0	0	0	0	0	0	0	0	0	0
2015-08-14	10:59:59	10:26:53		徐州	丰县	金陵	王庄	王庄	3211308	0101702	2	60-	1	2		2	0	0	0	0	0	0	0	0	0	0	0	0	0	0	0	0	0	0	0	0	0	0	0	0	0	0	0	0
2015-08-14	11:01:05	11:03:03		徐州	丰县	金陵	王庄	王庄	3211308	0101801	1	41-50	1	2		2	0	0	0	0	0	0	0	0	0	0	0	0	0	0	0	0	0	0	0	0	0	0	0	0	0	0	0	0
2015-08-14	11:03:04	11:09:15		徐州	丰县	金陵	王庄	王庄	3211308	0101802	2	41-50	1	2		3	0	0	0	0	0	0	0	0	0	0	0	0	0	0	0	0	0	0	0	0	0	0	0	0	0	0	0	0
2015-08-14	11:09:15	11:10:40		徐州	丰县	金陵	王庄	王庄	3211308	0101803	2	21-30	1	2		3	0	0	0	0	0	0	0	0	0	0	0	0	0	0	0	0	0	0	0	0	0	0	0	0	0	0	0	0
2015-08-14	11:10:40	11:11:47		徐州	丰县	金陵	王庄	王庄	3211308	0101901	1	41-50	1	2		3	0	0	0	0	0	0	0	0	0	0	0	0	0	0	0	0	0	0	0	0	0	0	0	0	0	0	0	0
2015-08-14	11:11:47	11:12:36		徐州	丰县	金陵	王庄	王庄	3211308	0101902	2	41-50	1	2		3	0	0	0	0	0	0	0	0	0	0	0	0	0	0	0	0	0	0	0	0	0	0	0	0	0	0	0	0
2015-08-14	11:12:36	11:13:24		徐州	丰县	金陵	王庄	王庄	3211308	0102001	1	31-40	1	2		3	0	0	0	0	0	0	0	0	0	0	0	0	0	0	0	0	0	0	0	0	0	0	0	0	0	0	0	0
2015-08-14	11:13:25	11:14:07		徐州	丰县	金陵	王庄	王庄	3211308	0102002	2	31-40	1	2		3	0	0	0	0	0	0	0	0	0	0	0	0	0	0	0	0	0	0	0	0	0	0	0	0	0	0	0	0
2015-08-14	11:14:07	11:14:54		徐州	丰县	金陵	王庄	王庄	3211308	0102102	2	51-60	1	2		1	0	0	0	0	0	0	0	0	0	0	0	0	0	0	0	0	0	0	0	0	0	0	0	0	0	0	0	0
2015-08-14	11:14:54	11:15:36		徐州	丰县	金陵	王庄	王庄	3211308	0102103	2	31-40	1	2		3	0	0	0	0	0	0	0	0	0	0	0	0	0	0	0	0	0	0	0	0	0	0	0	0	0	0	0	0
2015-08-14	11:15:37	11:16:21		徐州	丰县	金陵	王庄	王庄	3211308	0102201	1	51-60	1	2		3	0	0	0	0	0	0	0	0	0	0	0	0	0	0	0	0	0	0	0	0	0	0	0	0	0	0	0	0
2015-08-14	11:16:21	11:17:08		徐州	丰县	金陵	王庄	王庄	3211308	0102202	2	51-60	1	2		2	0	0	0	0	0	0	0	0	0	0	0	0	0	0	0	0	0	0	0	0	0	0	0	0	0	0	0	0
2015-08-14	11:17:08	11:17:49		徐州	丰县	金陵	王庄	王庄	3211308	0102203	1	21-30	1	2		2	0	0	0	0	0	0	0	0	0	0	0	0	0	0	0	0	0	0	0	0	0	0	0	0	0	0	0	0
2015-08-14	11:17:50	11:18:33		徐州	丰县	金陵	王庄	王庄	3211308	0102302	2	41-50	1	2		2	0	0	0	0	0	0	0	0	0	0	0	0	0	0	0	0	0	0	0	0	0	0	0	0	0	0	0	0
2015-08-14	11:18:33	16:16:52		徐州	丰县	金陵	王庄	王庄	3211308	0102401	1	60-	1	2		1	0	0	0	0	0	0	0	0	0	0	0	0	0	0	0	0	0	0	0	0	0	0	0	0	0	0	0	0
2015-08-14	11:19:21	11:20:00		徐州	丰县	金陵	王庄	王庄	3211308	0102402	2	60-	1	2		1	0	0	0	0	0	0	0	0	0	0	0	0	0	0	0	0	0	0	0	0	0	0	0	0	0	0	0	0
2015-08-14	11:20:00	11:20:58		徐州	丰县	金陵	王庄	王庄	3211308	0102501	1	31-40	1	2		3	0	0	0	0	0	0	0	0	0	0	0	0	0	0	0	0	0	0	0	0	0	0	0	0	0	0	0	0
2015-08-14	15:26:56	15:33:29		徐州	丰县	金陵	王庄	王庄	3211308	0102502	2	41-50	1	2		3	0	0	0	0	0	0	0	0	0	0	0	0	0	0	0	0	0	0	0	0	0	0	0	0	0	0	0	0
2015-08-14	15:33:29	15:37:01		徐州	丰县	金陵	王庄	王庄	3211308	0102503	1	11-20	1	15		4	0	0	0	0	0	0	0	0	0	0	0	0	0	0	0	0	0	0	0	0	0	0	0	0	0	0	0	0
2015-08-14	15:37:01	15:38:44		徐州	丰县	金陵	王庄	王庄	3211308	0102603	1	31-40	1	2		3	0	0	0	0	0	0	0	0	0	0	0	0	0	0	0	0	0	0	0	0	0	0	0	0	0	0	0	0
2015-08-14	15:38:44	15:41:43		徐州	丰县	金陵	王庄	王庄	3211308	0102605	2	60-	1	2		1	0	0	0	0	0	0	0	0	0	0	0	0	0	0	0	0	0	0	0	0	0	0	0	0	0	0	0	0
2015-08-14	15:41:43	15:44:27		徐州	丰县	金陵	王庄	王庄	3211308	0102702	2	41-50	1	2		3	0	0	0	0	0	0	0	0	0	0	0	0	0	0	0	0	0	0	0	0	0	0	0	0	0	0	0	0
2015-08-14	15:44:28	15:48:08		徐州	丰县	金陵	王庄	王庄	3211308	0102801	1	51-60	1	2		2	0	0	0	0	0	0	0	0	0	0	0	0	0	0	0	0	0	0	0	0	0	0	0	0	0	0	0	0
2015-08-14	15:48:08	15:49:22		徐州	丰县	金陵	王庄	王庄	3211308	0102902	2	51-60	1	2		3	0	0	0	0	0	0	0	0	0	0	0	0	0	0	0	0	0	0	0	0	0	0	0	0	0	0	0	0
2015-08-14	15:49:22	15:51:02		徐州	丰县	金陵	王庄	王庄	3211308	0102903	2	21-30	1	2		3	0	0	0	0	0	0	0	0	0	0	0	0	0	0	0	0	0	0	0	0	0	0	0	0	0	0	0	0
2015-08-14	15:51:02	15:53:05		徐州	丰县	金陵	王庄	王庄	3211308	0103001	1	41-50	1	2		3	0	0	0	0	0	0	0	0	0	0	0	0	0	0	0	0	0	0	0	0	0	0	0	0	0	0	0	0
2015-08-14	15:53:05	15:54:56		徐州	丰县	金陵	王庄	王庄	3211308	0103101	1	51-60	1	2		3	0	0	0	0	0	0	0	0	0	0	0	0	0	0	0	0	0	0	0	0	0	0	0	0	0	0	0	0
2015-08-14	15:54:56	15:56:13		徐州	丰县	金陵	王庄	王庄	3211308	0103102	2	60-	1	2		1	0	0	0	0	0	0	0	0	0	0	0	0	0	0	0	0	0	0	0	0	0	0	0	0	0	0	0	0
2015-08-14	15:56:13	10:33:57		徐州	丰县	金陵	王庄	王庄	3211308	0103202	2	60-	1	2		1	0	0	0	0	0	0	0	0	0	0	0	0	0	0	0	0	0	0	0	0	0	0	0	0	0	0	0	0
2015-08-14	15:57:18	15:58:32		徐州	丰县	金陵	王庄	王庄	3211308	0103302	2	60-	1	2		2	0	0	0	0	0	0	0	0	0	0	0	0	0	0	0	0	0	0	0	0	0	0	0	0	0	0	0	0
2015-08-14	15:58:33	16:00:06		徐州	丰县	金陵	王庄	王庄	3211308	0103402	2	51-60	1	2		1	0	0	0	0	0	0	0	0	0	0	0	0	0	0	0	0	0	0	0	0	0	0	0	0	0	0	0	0
2015-08-14	16:00:07	16:01:31		徐州	丰县	金陵	王庄	王庄	3211308	0103501	1	60-	1	2		2	0	0	0	0	0	0	0	0	0	0	0	0	0	0	0	0	0	0	0	0	0	0	0	0	0	0	0	0
2015-08-14	16:01:31	16:03:13		徐州	丰县	金陵	王庄	王庄	3211308	0103502	2	51-60	1	2		1	0	0	0	0	0	0	0	0	0	0	0	0	0	0	0	0	0	0	0	0	0	0	0	0	0	0	0	0
2015-08-14	16:03:14	16:04:40		徐州	丰县	金陵	王庄	王庄	3211308	0103601	1	41-50	1	2		3	0	0	0	0	0	0	0	0	0	0	0	0	0	0	0	0	0	0	0	0	0	0	0	0	0	0	0	0
2015-08-14	16:04:40	16:05:58		徐州	丰县	金陵	王庄	王庄	3211308	0103602	2	51-60	1	2		2	0	0	0	0	0	0	0	0	0	0	0	0	0	0	0	0	0	0	0	0	0	0	0	0	0	0	0	0
2015-08-14	16:05:58	16:07:02		徐州	丰县	金陵	王庄	王庄	3211308	0103701	1	41-50	1	2		4	0	0	0	0	0	0	0	0	0	0	0	0	0	0	0	0	0	0	0	0	0	0	0	0	0	0	0	0
2015-08-14	16:07:02	16:08:03		徐州	丰县	金陵	王庄	王庄	3211308	0103702	1	11-20	1	2		3	0	0	0	0	0	0	0	0	0	0	0	0	0	0	0	0	0	0	0	0	0	0	0	0	0	0	0	0
2015-08-14	16:08:04	16:09:20		徐州	丰县	金陵	王庄	王庄	3211308	0103703	2	60-	1	2		1	0	0	0	0	0	0	0	0	0	0	0	0	0	0	0	0	0	0	0	0	0	0	0	0	0	0	0	0
2015-08-14	16:09:20	16:10:26		徐州	丰县	金陵	王庄	王庄	3211308	0103801	1	60-	1	2		2	0	0	0	0	0	0	0	0	0	0	0	0	0	0	0	0	0	0	0	0	0	0	0	0	0	0	0	0
2015-08-14	16:10:26	16:11:39		徐州	丰县	金陵	王庄	王庄	3211308	0104001	1	31-40	1	2		3	0	0	0	0	0	0	0	0	0	0	0	0	0	0	0	0	0	0	0	0	0	0	0	0	0	0	0	0
2015-08-14	16:11:39	16:14:02		徐州	丰县	金陵	王庄	王庄	3211308	0104002	2	31-40	1	2		3	0	0	0	0	0	0	0	0	0	0	0	0	0	0	0	0	0	0	0	0	0	0	0	0	0	0	0	0
2015-08-14	16:14:03	16:15:12		徐州	丰县	金陵	王庄	王庄	3211308	0104102	2	41-50	1	2		3	0	0	0	0	0	0	0	0	0	0	0	0	0	0	0	0	0	0	0	0	0	0	0	0	0	0	0	0
2015-08-14	16:15:12	10:37:41		徐州	丰县	金陵	王庄	王庄	3211308	0104201	1	60-	1	2		2	0	0	0	0	0	0	0	0	0	0	0	0	0	0	0	0	0	0	0	0	0	0	0	0	0	0	0	0
2015-08-14	16:20:02	16:21:11		徐州	丰县	金陵	王庄	王庄	3211308	0104301	1	51-60	1	2		3	0	0	0	0	0	0	0	0	0	0	0	0	0	0	0	0	0	0	0	0	0	0	0	0	0	0	0	0
2015-08-14	16:21:12	16:22:27		徐州	丰县	金陵	王庄	王庄	3211308	0104302	2	51-60	1	2		3	0	0	0	0	0	0	0	0	0	0	0	0	0	0	0	0	0	0	0	0	0	0	0	0	0	0	0	0
2015-08-14	16:22:27	16:23:12		徐州	丰县	金陵	王庄	王庄	3211308	0104303	1	21-30	1	2		3	0	0	0	0	0	0	0	0	0	0	0	0	0	0	0	0	0	0	0	0	0	0	0	0	0	0	0	0
2015-08-14	16:23:13	16:24:02		徐州	丰县	金陵	王庄	王庄	3211308	0104304	2	31-40	1	2		3	0	0	0	0	0	0	0	0	0	0	0	0	0	0	0	0	0	0	0	0	0	0	0	0	0	0	0	0
2015-08-14	16:24:02	16:24:44		徐州	丰县	金陵	王庄	王庄	3211308	0104305	2	60-	1	2		1	0	0	0	0	0	0	0	0	0	0	0	0	0	0	0	0	0	0	0	0	0	0	0	0	0	0	0	0
2015-08-14	16:24:45	16:25:28		徐州	丰县	金陵	王庄	王庄	3211308	0104401	1	60-	1	2		1	0	0	0	0	0	0	0	0	0	0	0	0	0	0	0	0	0	0	0	0	0	0	0	0	0	0	0	0
2015-08-14	16:25:28	16:26:04		徐州	丰县	金陵	王庄	王庄	3211308	0104402	2	60-	1	2		1	0	0	0	0	0	0	0	0	0	0	0	0	0	0	0	0	0	0	0	0	0	0	0	0	0	0	0	0
2015-08-14	16:26:05	16:26:53		徐州	丰县	金陵	王庄	王庄	3211308	0104701	1	60-	1	2		1	0	0	0	0	0	0	0	0	0	0	0	0	0	0	0	0	0	0	0	0	0	0	0	0	0	0	0	0
2015-08-14	16:26:54	16:27:26		徐州	丰县	金陵	王庄	王庄	3211308	0104802	2	51-60	1	2		3	0	0	0	0	0	0	0	0	0	0	0	0	0	0	0	0	0	0	0	0	0	0	0	0	0	0	0	0
2015-08-14	16:27:27	16:28:38		徐州	丰县	金陵	王庄	王庄	3211308	0104903	1	11-20	1	15		2	0	0	0	0	0	0	0	0	0	0	0	0	0	0	0	0	0	0	0	0	0	0	0	0	0	0	0	0
2015-08-14	16:28:39	16:29:12		徐州	丰县	金陵	王庄	王庄	3211308	0105002	2	31-40	1	2		3	0	0	0	0	0	0	0	0	0	0	0	0	0	0	0	0	0	0	0	0	0	0	0	0	0	0	0	0
2015-08-14	16:29:13	16:30:04		徐州	丰县	金陵	王庄	王庄	3211308	0105101	1	60-	1	2		2	0	0	0	0	0	0	0	0	0	0	0	0	0	0	0	0	0	0	0	0	0	0	0	0	0	0	0	0
2015-08-14	16:30:04	16:30:48		徐州	丰县	金陵	王庄	王庄	3211308	0105201	1	60-	1	2		2	0	0	0	0	0	0	0	0	0	0	0	0	0	0	0	0	0	0	0	0	0	0	0	0	0	0	0	0
2015-08-14	16:30:48	16:31:29		徐州	丰县	金陵	王庄	王庄	3211308	0105301	1	51-60	1	2		2	0	0	0	0	0	0	0	0	0	0	0	0	0	0	0	0	0	0	0	0	0	0	0	0	0	0	0	0
2015-08-14	16:31:30	16:32:06		徐州	丰县	金陵	王庄	王庄	3211308	0105302	2	60-	1	2		1	0	0	0	0	0	0	0	0	0	0	0	0	0	0	0	0	0	0	0	0	0	0	0	0	0	0	0	0
2015-08-14	16:32:07	16:32:48		徐州	丰县	金陵	王庄	王庄	3211308	0105401	1	60-	1	2		2	0	0	0	0	0	0	0	0	0	0	0	0	0	0	0	0	0	0	0	0	0	0	0	0	0	0	0	0
2015-08-14	16:32:49	16:33:20		徐州	丰县	金陵	王庄	王庄	3211308	0105402	2	60-	1	2		1	0	0	0	0	0	0	0	0	0	0	0	0	0	0	0	0	0	0	0	0	0	0	0	0	0	0	0	0
2015-08-14	16:33:20	16:33:54		徐州	丰县	金陵	王庄	王庄	3211308	0105501	1	41-50	1	2		3	0	0	0	0	0	0	0	0	0	0	0	0	0	0	0	0	0	0	0	0	0	0	0	0	0	0	0	0
2015-08-14	16:33:54	16:34:42		徐州	丰县	金陵	王庄	王庄	3211308	0105502	2	41-50	1	2		3	0	0	0	0	0	0	0	0	0	0	0	0	0	0	0	0	0	0	0	0	0	0	0	0	0	0	0	0
2015-08-14	16:34:42	16:35:17		徐州	丰县	金陵	王庄	王庄	3211308	0105601	1	41-50	1	2		3	0	0	0	0	0	0	0	0	0	0	0	0	0	0	0	0	0	0	0	0	0	0	0	0	0	0	0	0
2015-08-14	16:35:17	16:35:58		徐州	丰县	金陵	王庄	王庄	3211308	0105602	2	41-50	1	2		2	0	0	0	0	0	0	0	0	0	0	0	0	0	0	0	0	0	0	0	0	0	0	0	0	0	0	0	0
2015-08-14	16:35:58	16:37:43		徐州	丰县	金陵	王庄	王庄	3211308	0105702	2	41-50	1	2		3	0	0	0	0	0	0	0	0	0	0	0	0	0	0	0	0	0	0	0	0	0	0	0	0	0	0	0	0
2015-08-14	16:37:44	16:38:46		徐州	丰县	金陵	王庄	王庄	3211308	0105703	1	21-30	1	2		3	0	0	0	0	0	0	0	0	0	0	0	0	0	0	0	0	0	0	0	0	0	0	0	0	0	0	0	0
2015-08-14	16:38:46	16:39:31		徐州	丰县	金陵	王庄	王庄	3211308	0105705	2	21-30	1	2		3	0	0	0	0	0	0	0	0	0	0	0	0	0	0	0	0	0	0	0	0	0	0	0	0	0	0	0	0
2015-08-14	16:39:31	16:40:06		徐州	丰县	金陵	王庄	王庄	3211308	0105802	2	41-50	1	2		1	0	0	0	0	0	0	0	0	0	0	0	0	0	0	0	0	0	0	0	0	0	0	0	0	0	0	0	0
2015-08-14	16:40:06	16:40:51		徐州	丰县	金陵	王庄	王庄	3211308	0105901	1	41-50	1	2		3	0	0	0	0	0	0	0	0	0	0	0	0	0	0	0	0	0	0	0	0	0	0	0	0	0	0	0	0
2015-08-14	16:40:51	16:41:33		徐州	丰县	金陵	王庄	王庄	3211308	0105902	2	31-40	1	2		3	0	0	0	0	0	0	0	0	0	0	0	0	0	0	0	0	0	0	0	0	0	0	0	0	0	0	0	0
2015-08-14	16:41:34	16:42:11		徐州	丰县	金陵	王庄	王庄	3211308	0106001	1	41-50	1	2		1	0	0	0	0	0	0	0	0	0	0	0	0	0	0	0	0	0	0	0	0	0	0	0	0	0	0	0	0
2015-08-14	16:42:11	16:42:45		徐州	丰县	金陵	王庄	王庄	3211308	0106002	2	31-40	1	2		3	0	0	0	0	0	0	0	0	0	0	0	0	0	0	0	0	0	0	0	0	0	0	0	0	0	0	0	0
2015-08-14	16:42:45	16:43:23		徐州	丰县	金陵	王庄	王庄	3211308	0106102	2	41-50	1	2		3	0	0	0	0	0	0	0	0	0	0	0	0	0	0	0	0	0	0	0	0	0	0	0	0	0	0	0	0
2015-08-14	16:43:23	16:43:59		徐州	丰县	金陵	王庄	王庄	3211308	0106201	1	41-50	1	2		3	0	0	0	0	0	0	0	0	0	0	0	0	0	0	0	0	0	0	0	0	0	0	0	0	0	0	0	0
2015-08-14	16:43:59	16:44:35		徐州	丰县	金陵	王庄	王庄	3211308	0106202	2	41-50	1	2		3	0	0	0	0	0	0	0	0	0	0	0	0	0	0	0	0	0	0	0	0	0	0	0	0	0	0	0	0
2015-08-14	16:44:35	16:45:14		徐州	丰县	金陵	王庄	王庄	3211308	0106301	1	31-40	1	2		3	0	0	0	0	0	0	0	0	0	0	0	0	0	0	0	0	0	0	0	0	0	0	0	0	0	0	0	0
2015-08-14	16:45:14	16:45:50		徐州	丰县	金陵	王庄	王庄	3211308	0106302	2	31-40	1	2		3	0	0	0	0	0	0	0	0	0	0	0	0	0	0	0	0	0	0	0	0	0	0	0	0	0	0	0	0
2015-08-14	16:45:50	16:46:27		徐州	丰县	金陵	王庄	王庄	3211308	0106502	2	51-60	1	2		1	0	0	0	0	0	0	0	0	0	0	0	0	0	0	0	0	0	0	0	0	0	0	0	0	0	0	0	0
2015-08-14	16:46:27	16:47:08		徐州	丰县	金陵	王庄	王庄	3211308	0106601	1	60-	1	2		2	0	0	0	0	0	0	0	0	0	0	0	0	0	0	0	0	0	0	0	0	0	0	0	0	0	0	0	0
2015-08-14	16:47:09	16:47:45		徐州	丰县	金陵	王庄	王庄	3211308	0106602	2	51-60	1	2		3	0	0	0	0	0	0	0	0	0	0	0	0	0	0	0	0	0	0	0	0	0	0	0	0	0	0	0	0
2015-08-14	16:47:45	10:44:06		徐州	丰县	金陵	王庄	王庄	3211308	0106603	2	21-30	1	2		3	0	0	0	0	0	0	0	0	0	0	0	0	0	0	0	0	0	0	0	0	0	0	0	0	0	0	0	0
2015-08-14	16:48:45	16:49:41		徐州	丰县	金陵	王庄	王庄	3211308	0106701	1	31-40	1	2		3	0	0	0	0	0	0	0	0	0	0	0	0	0	0	0	0	0	0	0	0	0	0	0	0	0	0	0	0
2015-08-14	16:49:41	16:57:57		徐州	丰县	金陵	王庄	王庄	3211308	0106702	2	41-50	1	2		3	0	0	0	0	0	0	0	0	0	0	0	0	0	0	0	0	0	0	0	0	0	0	0	0	0	0	0	0
2015-08-14	16:57:57	16:58:35		徐州	丰县	金陵	王庄	王庄	3211308	0106703	1	11-20	1	2		3	0	0	0	0	0	0	0	0	0	0	0	0	0	0	0	0	0	0	0	0	0	0	0	0	0	0	0	0
2015-08-14	16:58:36	16:59:33		徐州	丰县	金陵	王庄	王庄	3211308	0106704	2	11-20	1	15		3	0	0	0	0	0	0	0	0	0	0	0	0	0	0	0	0	0	0	0	0	0	0	0	0	0	0	0	0
2015-08-14	16:59:34	17:00:07		徐州	丰县	金陵	王庄	王庄	3211308	0106801	1	51-60	1	2		2	0	0	0	0	0	0	0	0	0	0	0	0	0	0	0	0	0	0	0	0	0	0	0	0	0	0	0	0
2015-08-14	17:00:07	17:00:48		徐州	丰县	金陵	王庄	王庄	3211308	0106802	2	41-50	1	2		3	0	0	0	0	0	0	0	0	0	0	0	0	0	0	0	0	0	0	0	0	0	0	0	0	0	0	0	0
2015-08-14	17:00:48	17:01:25		徐州	丰县	金陵	王庄	王庄	3211308	0106901	1	60-	1	2		2	0	0	0	0	0	0	0	0	0	0	0	0	0	0	0	0	0	0	0	0	0	0	0	0	0	0	0	0
2015-08-14	17:01:25	17:01:59		徐州	丰县	金陵	王庄	王庄	3211308	0107001	1	41-50	1	2		3	0	0	0	0	0	0	0	0	0	0	0	0	0	0	0	0	0	0	0	0	0	0	0	0	0	0	0	0
2015-08-14	17:01:59	17:02:34		徐州	丰县	金陵	王庄	王庄	3211308	0107002	2	41-50	1	2		3	0	0	0	0	0	0	0	0	0	0	0	0	0	0	0	0	0	0	0	0	0	0	0	0	0	0	0	0
2015-08-14	17:02:34	17:03:09		徐州	丰县	金陵	王庄	王庄	3211308	0107102	2	60-	1	2		1	0	0	0	0	0	0	0	0	0	0	0	0	0	0	0	0	0	0	0	0	0	0	0	0	0	0	0	0
2015-08-14	17:03:09	17:03:42		徐州	丰县	金陵	王庄	王庄	3211308	0107103	2	31-40	1	2		2	0	0	0	0	0	0	0	0	0	0	0	0	0	0	0	0	0	0	0	0	0	0	0	0	0	0	0	0
2015-08-14	17:03:43	17:05:22		徐州	丰县	金陵	王庄	王庄	3211308	0107104	1	11-20	1	15		2	0	0	0	0	0	0	0	0	0	0	0	0	0	0	0	0	0	0	0	0	0	0	0	0	0	0	0	0
2015-08-14	17:05:30	17:06:17		徐州	丰县	金陵	王庄	王庄	3211308	0107201	1	51-60	1	2		2	0	0	0	0	0	0	0	0	0	0	0	0	0	0	0	0	0	0	0	0	0	0	0	0	0	0	0	0
2015-08-14	17:06:17	17:07:05		徐州	丰县	金陵	王庄	王庄	3211308	0107202	2	51-60	1	2		1	0	0	0	0	0	0	0	0	0	0	0	0	0	0	0	0	0	0	0	0	0	0	0	0	0	0	0	0
2015-08-14	17:07:05	17:07:40		徐州	丰县	金陵	王庄	王庄	3211308	0107301	1	60-	1	2		2	0	0	0	0	0	0	0	0	0	0	0	0	0	0	0	0	0	0	0	0	0	0	0	0	0	0	0	0
2015-08-14	17:07:40	17:08:19		徐州	丰县	金陵	王庄	王庄	3211308	0107401	1	41-50	1	2		3	0	0	0	0	0	0	0	0	0	0	0	0	0	0	0	0	0	0	0	0	0	0	0	0	0	0	0	0
2015-08-14	17:08:19	17:08:54		徐州	丰县	金陵	王庄	王庄	3211308	0107402	2	41-50	1	2		3	0	0	0	0	0	0	0	0	0	0	0	0	0	0	0	0	0	0	0	0	0	0	0	0	0	0	0	0
2015-08-14	17:08:55	17:09:36		徐州	丰县	金陵	王庄	王庄	3211308	0107403	1	11-20	1	15		4	0	0	0	0	0	0	0	0	0	0	0	0	0	0	0	0	0	0	0	0	0	0	0	0	0	0	0	0
2015-08-14	17:09:37	17:10:14		徐州	丰县	金陵	王庄	王庄	3211308	0107501	1	60-	1	2		1	0	0	0	0	0	0	0	0	0	0	0	0	0	0	0	0	0	0	0	0	0	0	0	0	0	0	0	0
2015-08-14	17:10:14	17:10:50		徐州	丰县	金陵	王庄	王庄	3211308	0107502	2	60-	1	2		1	0	0	0	0	0	0	0	0	0	0	0	0	0	0	0	0	0	0	0	0	0	0	0	0	0	0	0	0
2015-08-14	17:10:50	17:11:33		徐州	丰县	金陵	王庄	王庄	3211308	0107601	1	21-30	1	2		3	0	0	0	0	0	0	0	0	0	0	0	0	0	0	0	0	0	0	0	0	0	0	0	0	0	0	0	0
2015-08-14	17:11:33	17:12:09		徐州	丰县	金陵	王庄	王庄	3211308	0107602	2	21-30	1	2		3	0	0	0	0	0	0	0	0	0	0	0	0	0	0	0	0	0	0	0	0	0	0	0	0	0	0	0	0
2015-08-14	17:12:10	17:12:51		徐州	丰县	金陵	王庄	王庄	3211308	0107603	2	41-50	1	2		3	0	0	0	0	0	0	0	0	0	0	0	0	0	0	0	0	0	0	0	0	0	0	0	0	0	0	0	0
2015-08-14	17:12:52	17:13:38		徐州	丰县	金陵	王庄	王庄	3211308	0107701	1	51-60	1	2		2	0	0	0	0	0	0	0	0	0	0	0	0	0	0	0	0	0	0	0	0	0	0	0	0	0	0	0	0
2015-08-14	17:13:39	17:14:18		徐州	丰县	金陵	王庄	王庄	3211308	0107702	2	51-60	1	2		1	0	0	0	0	0	0	0	0	0	0	0	0	0	0	0	0	0	0	0	0	0	0	0	0	0	0	0	0
2015-08-14	17:14:19	17:14:58		徐州	丰县	金陵	王庄	王庄	3211308	0107801	1	51-60	1	2		3	0	0	0	0	0	0	0	0	0	0	0	0	0	0	0	0	0	0	0	0	0	0	0	0	0	0	0	0
2015-08-14	17:14:59	17:15:38		徐州	丰县	金陵	王庄	王庄	3211308	0107901	1	31-40	1	2		3	0	0	0	0	0	0	0	0	0	0	0	0	0	0	0	0	0	0	0	0	0	0	0	0	0	0	0	0
2015-08-14	17:15:38	17:16:16		徐州	丰县	金陵	王庄	王庄	3211308	0107902	2	41-50	1	2		3	0	0	0	0	0	0	0	0	0	0	0	0	0	0	0	0	0	0	0	0	0	0	0	0	0	0	0	0
2015-08-14	17:16:17	17:16:54		徐州	丰县	金陵	王庄	王庄	3211308	0108001	1	51-60	1	2		3	0	0	0	0	0	0	0	0	0	0	0	0	0	0	0	0	0	0	0	0	0	0	0	0	0	0	0	0
2015-08-14	17:16:54	17:17:28		徐州	丰县	金陵	王庄	王庄	3211308	0108002	2	51-60	1	2		3	0	0	0	0	0	0	0	0	0	0	0	0	0	0	0	0	0	0	0	0	0	0	0	0	0	0	0	0
2015-08-14	17:17:28	17:18:03		徐州	丰县	金陵	王庄	王庄	3211308	0108101	1	51-60	1	2		1	0	0	0	0	0	0	0	0	0	0	0	0	0	0	0	0	0	0	0	0	0	0	0	0	0	0	0	0
2015-08-14	17:18:04	17:18:40		徐州	丰县	金陵	王庄	王庄	3211308	0108102	2	60-	1	2		1	0	0	0	0	0	0	0	0	0	0	0	0	0	0	0	0	0	0	0	0	0	0	0	0	0	0	0	0
2015-08-14	17:18:40	17:19:15		徐州	丰县	金陵	王庄	王庄	3211308	0108103	1	31-40	1	2		2	0	0	0	0	0	0	0	0	0	0	0	0	0	0	0	0	0	0	0	0	0	0	0	0	0	0	0	0
2015-08-14	17:19:16	17:19:52		徐州	丰县	金陵	王庄	王庄	3211308	0108201	1	31-40	1	2		3	0	0	0	0	0	0	0	0	0	0	0	0	0	0	0	0	0	0	0	0	0	0	0	0	0	0	0	0
2015-08-14	17:19:53	17:20:29		徐州	丰县	金陵	王庄	王庄	3211308	0108202	2	41-50	1	2		3	0	0	0	0	0	0	0	0	0	0	0	0	0	0	0	0	0	0	0	0	0	0	0	0	0	0	0	0
2015-08-14	17:20:30	17:21:09		徐州	丰县	金陵	王庄	王庄	3211308	0108203	2	11-20	1	15		3	0	0	0	0	0	0	0	0	0	0	0	0	0	0	0	0	0	0	0	0	0	0	0	0	0	0	0	0
2015-08-14	17:21:09	17:21:52		徐州	丰县	金陵	王庄	王庄	3211308	0108301	1	41-50	1	2		3	0	0	0	0	0	0	0	0	0	0	0	0	0	0	0	0	0	0	0	0	0	0	0	0	0	0	0	0
2015-08-14	17:21:53	17:22:28		徐州	丰县	金陵	王庄	王庄	3211308	0108302	2	41-50	1	2		3	0	0	0	0	0	0	0	0	0	0	0	0	0	0	0	0	0	0	0	0	0	0	0	0	0	0	0	0
2015-08-17	08:56:15	08:57:19		徐州	丰县	金陵	王庄	王庄	3211308	0108303	1	11-20	1	2		3	0	0	0	0	0	0	0	0	0	0	0	0	0	0	0	0	0	0	0	0	0	0	0	0	0	0	0	0
2015-08-17	08:57:19	09:00:51		徐州	丰县	金陵	王庄	王庄	3211308	0108401	1	51-60	1	2		2	0	0	0	0	0	0	0	0	0	0	0	0	0	0	0	0	0	0	0	0	0	0	0	0	0	0	0	0
2015-08-17	09:00:52	09:03:53		徐州	丰县	金陵	王庄	王庄	3211308	0108402	2	51-60	1	2		1	0	0	0	0	0	0	0	0	0	0	0	0	0	0	0	0	0	0	0	0	0	0	0	0	0	0	0	0
2015-08-17	09:03:53	09:04:50		徐州	丰县	金陵	王庄	王庄	3211308	0108601	1	60-	1	2		2	0	0	0	0	0	0	0	0	0	0	0	0	0	0	0	0	0	0	0	0	0	0	0	0	0	0	0	0
2015-08-17	09:04:51	09:05:43		徐州	丰县	金陵	王庄	王庄	3211308	0108602	2	60-	1	2		1	0	0	0	0	0	0	0	0	0	0	0	0	0	0	0	0	0	0	0	0	0	0	0	0	0	0	0	0
2015-08-17	09:05:43	10:51:08		徐州	丰县	金陵	王庄	王庄	3211308	0108701	1	31-40	1	2		3	0	0	0	0	0	0	0	0	0	0	0	0	0	0	0	0	0	0	0	0	0	0	0	0	0	0	0	0
2015-08-17	09:06:45	16:47:02		徐州	丰县	金陵	王庄	王庄	3211308	0108702	2	31-40	1	2		3	0	0	0	0	0	0	0	0	0	0	0	0	0	0	0	0	0	0	0	0	0	0	0	0	0	0	0	0
2015-08-17	09:07:29	10:52:44		徐州	丰县	金陵	王庄	王庄	3211308	0108801	1	60-	1	2		2	0	0	0	0	0	0	0	0	0	0	0	0	0	0	0	0	0	0	0	0	0	0	0	0	0	0	0	0
2015-08-17	09:08:22	09:09:13		徐州	丰县	金陵	王庄	王庄	3211308	0108802	2	60-	1	2		1	0	0	0	0	0	0	0	0	0	0	0	0	0	0	0	0	0	0	0	0	0	0	0	0	0	0	0	0
2015-08-17	09:09:13	09:09:52		徐州	丰县	金陵	王庄	王庄	3211308	0109002	2	21-30	1	2		3	0	0	0	0	0	0	0	0	0	0	0	0	0	0	0	0	0	0	0	0	0	0	0	0	0	0	0	0
2015-08-17	09:09:53	09:10:29		徐州	丰县	金陵	王庄	王庄	3211308	0109101	1	31-40	1	2		3	0	0	0	0	0	0	0	0	0	0	0	0	0	0	0	0	0	0	0	0	0	0	0	0	0	0	0	0
2015-08-17	09:10:29	09:12:24		徐州	丰县	金陵	王庄	王庄	3211308	0109102	2	31-40	1	2		3	0	0	0	0	0	0	0	0	0	0	0	0	0	0	0	0	0	0	0	0	0	0	0	0	0	0	0	0
2015-08-17	09:12:24	09:13:00		徐州	丰县	金陵	王庄	王庄	3211308	0109103	2	11-20	1	15		4	0	0	0	0	0	0	0	0	0	0	0	0	0	0	0	0	0	0	0	0	0	0	0	0	0	0	0	0
2015-08-17	09:13:00	09:13:50		徐州	丰县	金陵	王庄	王庄	3211308	0109202	2	41-50	1	2		3	0	0	0	0	0	0	0	0	0	0	0	0	0	0	0	0	0	0	0	0	0	0	0	0	0	0	0	0
2015-08-17	09:13:51	09:14:57		徐州	丰县	金陵	王庄	王庄	3211308	0109301	1	41-50	1	2		2	0	0	0	0	0	0	0	0	0	0	0	0	0	0	0	0	0	0	0	0	0	0	0	0	0	0	0	0
2015-08-17	09:14:57	09:17:07		徐州	丰县	金陵	王庄	王庄	3211308	0109402	2	41-50	1	2		3	0	0	0	0	0	0	0	0	0	0	0	0	0	0	0	0	0	0	0	0	0	0	0	0	0	0	0	0
2015-08-17	09:17:08	09:18:42		徐州	丰县	金陵	王庄	王庄	3211308	0109501	1	41-50	1	2		3	0	0	0	0	0	0	0	0	0	0	0	0	0	0	0	0	0	0	0	0	0	0	0	0	0	0	0	0
2015-08-17	09:18:42	09:19:52		徐州	丰县	金陵	王庄	王庄	3211308	0109502	2	41-50	1	2		3	0	0	0	0	0	0	0	0	0	0	0	0	0	0	0	0	0	0	0	0	0	0	0	0	0	0	0	0
2015-08-17	09:19:52	09:21:07		徐州	丰县	金陵	王庄	王庄	3211308	0109602	2	60-	1	2		1	0	0	0	0	0	0	0	0	0	0	0	0	0	0	0	0	0	0	0	0	0	0	0	0	0	0	0	0
2015-08-17	09:21:07	09:21:56		徐州	丰县	金陵	王庄	王庄	3211308	0109603	2	21-30	1	2		3	0	0	0	0	0	0	0	0	0	0	0	0	0	0	0	0	0	0	0	0	0	0	0	0	0	0	0	0
2015-08-17	09:21:57	09:22:36		徐州	丰县	金陵	王庄	王庄	3211308	0109702	2	41-50	1	2		3	0	0	0	0	0	0	0	0	0	0	0	0	0	0	0	0	0	0	0	0	0	0	0	0	0	0	0	0
2015-08-17	09:22:37	09:23:14		徐州	丰县	金陵	王庄	王庄	3211308	0109801	1	41-50	1	2		3	0	0	0	0	0	0	0	0	0	0	0	0	0	0	0	0	0	0	0	0	0	0	0	0	0	0	0	0
2015-08-17	09:23:14	09:24:44		徐州	丰县	金陵	王庄	王庄	3211308	0109802	2	41-50	1	2		3	0	0	0	0	0	0	0	0	0	0	0	0	0	0	0	0	0	0	0	0	0	0	0	0	0	0	0	0
2015-08-17	09:24:45	09:25:23		徐州	丰县	金陵	王庄	王庄	3211308	0109901	1	60-	1	2		2	0	0	0	0	0	0	0	0	0	0	0	0	0	0	0	0	0	0	0	0	0	0	0	0	0	0	0	0
2015-08-17	09:25:23	09:26:28		徐州	丰县	金陵	王庄	王庄	3211308	0109902	2	51-60	1	2		1	0	0	0	0	0	0	0	0	0	0	0	0	0	0	0	0	0	0	0	0	0	0	0	0	0	0	0	0
2015-08-17	09:26:28	09:27:13		徐州	丰县	金陵	王庄	王庄	3211308	0110001	1	51-60	1	2		2	0	0	0	0	0	0	0	0	0	0	0	0	0	0	0	0	0	0	0	0	0	0	0	0	0	0	0	0
2015-08-17	09:27:13	09:27:49		徐州	丰县	金陵	王庄	王庄	3211308	0110002	2	60-	1	2		1	0	0	0	0	0	0	0	0	0	0	0	0	0	0	0	0	0	0	0	0	0	0	0	0	0	0	0	0
2015-08-17	09:27:49	09:28:34		徐州	丰县	金陵	王庄	王庄	3211308	0110101	1	51-60	1	2		2	0	0	0	0	0	0	0	0	0	0	0	0	0	0	0	0	0	0	0	0	0	0	0	0	0	0	0	0
2015-08-17	09:28:35	09:29:13		徐州	丰县	金陵	王庄	王庄	3211308	0110102	2	51-60	1	2		1	0	0	0	0	0	0	0	0	0	0	0	0	0	0	0	0	0	0	0	0	0	0	0	0	0	0	0	0
2015-08-17	09:29:13	16:57:05		徐州	丰县	金陵	王庄	王庄	3211308	0110201	1	41-50	1	2		3	0	0	0	0	0	0	0	0	0	0	0	0	0	0	0	0	0	0	0	0	0	0	0	0	0	0	0	0
2015-08-17	09:29:53	09:31:14		徐州	丰县	金陵	王庄	王庄	3211308	0110202	2	41-50	1	2		2	0	0	0	0	0	0	0	0	0	0	0	0	0	0	0	0	0	0	0	0	0	0	0	0	0	0	0	0
2015-08-17	09:31:14	09:32:05		徐州	丰县	金陵	王庄	王庄	3211308	0110402	2	21-30	1	2		3	0	0	0	0	0	0	0	0	0	0	0	0	0	0	0	0	0	0	0	0	0	0	0	0	0	0	0	0
2015-08-17	09:32:06	09:32:43		徐州	丰县	金陵	王庄	王庄	3211308	0110602	2	60-	1	2		1	0	0	0	0	0	0	0	0	0	0	0	0	0	0	0	0	0	0	0	0	0	0	0	0	0	0	0	0
2015-08-17	09:32:44	09:33:30		徐州	丰县	金陵	王庄	王庄	3211308	0110701	1	21-30	1	2		4	0	0	0	0	0	0	0	0	0	0	0	0	0	0	0	0	0	0	0	0	0	0	0	0	0	0	0	0
2015-08-17	09:33:31	09:34:17		徐州	丰县	金陵	王庄	王庄	3211308	0110802	2	21-30	1	2		4	0	0	0	0	0	0	0	0	0	0	0	0	0	0	0	0	0	0	0	0	0	0	0	0	0	0	0	0
2015-08-17	09:34:17	09:34:56		徐州	丰县	金陵	王庄	王庄	3211308	0110902	2	41-50	1	2		2	0	0	0	0	0	0	0	0	0	0	0	0	0	0	0	0	0	0	0	0	0	0	0	0	0	0	0	0
2015-08-17	09:34:57	09:37:42		徐州	丰县	金陵	王庄	王庄	3211308	0111002	2	51-60	1	2		1	0	0	0	0	0	0	0	0	0	0	0	0	0	0	0	0	0	0	0	0	0	0	0	0	0	0	0	0
2015-08-17	09:37:42	09:38:30		徐州	丰县	金陵	王庄	王庄	3211308	0111004	2	21-30	1	2		3	0	0	0	0	0	0	0	0	0	0	0	0	0	0	0	0	0	0	0	0	0	0	0	0	0	0	0	0
2015-08-17	09:38:30	09:39:21		徐州	丰县	金陵	王庄	王庄	3211308	0111101	1	41-50	1	2		3	0	0	0	0	0	0	0	0	0	0	0	0	0	0	0	0	0	0	0	0	0	0	0	0	0	0	0	0
2015-08-17	09:39:21	09:40:08		徐州	丰县	金陵	王庄	王庄	3211308	0111201	1	41-50	1	2		3	0	0	0	0	0	0	0	0	0	0	0	0	0	0	0	0	0	0	0	0	0	0	0	0	0	0	0	0
2015-08-17	09:40:09	09:40:52		徐州	丰县	金陵	王庄	王庄	3211308	0111202	2	41-50	1	2		3	0	0	0	0	0	0	0	0	0	0	0	0	0	0	0	0	0	0	0	0	0	0	0	0	0	0	0	0
2015-08-17	09:40:52	09:41:37		徐州	丰县	金陵	王庄	王庄	3211308	0111301	1	60-	1	2		2	0	0	0	0	0	0	0	0	0	0	0	0	0	0	0	0	0	0	0	0	0	0	0	0	0	0	0	0
2015-08-17	09:41:38	09:42:25		徐州	丰县	金陵	王庄	王庄	3211308	0111302	2	60-	1	2		1	0	0	0	0	0	0	0	0	0	0	0	0	0	0	0	0	0	0	0	0	0	0	0	0	0	0	0	0
2015-08-17	09:42:26	09:45:07		徐州	丰县	金陵	王庄	王庄	3211308	0111401	1	60-	1	2		1	0	0	0	0	0	0	0	0	0	0	0	0	0	0	0	0	0	0	0	0	0	0	0	0	0	0	0	0
2015-08-17	09:45:08	16:00:54		徐州	丰县	金陵	王庄	王庄	3211308	0111402	2	60-	1	2		1	0	0	0	0	0	0	0	0	0	0	0	0	0	0	0	0	0	0	0	0	0	0	0	0	0	0	0	0
2015-08-17	09:46:21	09:47:01		徐州	丰县	金陵	王庄	王庄	3211308	0111502	2	41-50	1	2		2	0	0	0	0	0	0	0	0	0	0	0	0	0	0	0	0	0	0	0	0	0	0	0	0	0	0	0	0
2015-08-17	09:47:01	09:47:42		徐州	丰县	金陵	王庄	王庄	3211308	0111503	2	11-20	1	15		2	0	0	0	0	0	0	0	0	0	0	0	0	0	0	0	0	0	0	0	0	0	0	0	0	0	0	0	0
2015-08-17	09:47:42	09:48:22		徐州	丰县	金陵	王庄	王庄	3211308	0111601	1	60-	1	2		2	0	0	0	0	0	0	0	0	0	0	0	0	0	0	0	0	0	0	0	0	0	0	0	0	0	0	0	0
2015-08-17	09:48:22	09:48:56		徐州	丰县	金陵	王庄	王庄	3211308	0111602	2	60-	1	2		1	0	0	0	0	0	0	0	0	0	0	0	0	0	0	0	0	0	0	0	0	0	0	0	0	0	0	0	0
2015-08-17	09:48:56	09:49:43		徐州	丰县	金陵	王庄	王庄	3211308	0111603	1	51-60	1	2		2	0	0	0	0	0	0	0	0	0	0	0	0	0	0	0	0	0	0	0	0	0	0	0	0	0	0	0	0
2015-08-17	09:49:43	09:50:34		徐州	丰县	金陵	王庄	王庄	3211308	0111604	2	51-60	1	2		1	0	0	0	0	0	0	0	0	0	0	0	0	0	0	0	0	0	0	0	0	0	0	0	0	0	0	0	0
2015-08-17	09:50:34	09:51:14		徐州	丰县	金陵	王庄	王庄	3211308	0111605	1	31-40	1	2		3	0	0	0	0	0	0	0	0	0	0	0	0	0	0	0	0	0	0	0	0	0	0	0	0	0	0	0	0
2015-08-17	09:51:14	09:51:52		徐州	丰县	金陵	王庄	王庄	3211308	0111701	1	31-40	1	2		3	0	0	0	0	0	0	0	0	0	0	0	0	0	0	0	0	0	0	0	0	0	0	0	0	0	0	0	0
2015-08-17	09:51:53	09:52:46		徐州	丰县	金陵	王庄	王庄	3211308	0111702	1	11-20	1	15		2	0	0	0	0	0	0	0	0	0	0	0	0	0	0	0	0	0	0	0	0	0	0	0	0	0	0	0	0
2015-08-17	09:52:46	09:53:28		徐州	丰县	金陵	王庄	王庄	3211308	0111703	2	31-40	1	2		3	0	0	0	0	0	0	0	0	0	0	0	0	0	0	0	0	0	0	0	0	0	0	0	0	0	0	0	0
2015-08-17	09:53:29	09:54:07		徐州	丰县	金陵	王庄	王庄	3211308	0111801	1	51-60	1	2		1	0	0	0	0	0	0	0	0	0	0	0	0	0	0	0	0	0	0	0	0	0	0	0	0	0	0	0	0
2015-08-17	09:54:08	09:55:05		徐州	丰县	金陵	王庄	王庄	3211308	0111802	2	51-60	1	2		3	0	0	0	0	0	0	0	0	0	0	0	0	0	0	0	0	0	0	0	0	0	0	0	0	0	0	0	0
2015-08-17	09:55:05	09:55:41		徐州	丰县	金陵	王庄	王庄	3211308	0111803	2	21-30	1	2		3	0	0	0	0	0	0	0	0	0	0	0	0	0	0	0	0	0	0	0	0	0	0	0	0	0	0	0	0
2015-08-17	09:55:42	09:56:18		徐州	丰县	金陵	王庄	王庄	3211308	0111901	2	41-50	1	2		3	0	0	0	0	0	0	0	0	0	0	0	0	0	0	0	0	0	0	0	0	0	0	0	0	0	0	0	0
2015-08-17	09:56:18	09:56:56		徐州	丰县	金陵	王庄	王庄	3211308	0112101	1	41-50	1	2		3	0	0	0	0	0	0	0	0	0	0	0	0	0	0	0	0	0	0	0	0	0	0	0	0	0	0	0	0
2015-08-17	09:56:56	09:57:30		徐州	丰县	金陵	王庄	王庄	3211308	0112102	2	41-50	1	2		3	0	0	0	0	0	0	0	0	0	0	0	0	0	0	0	0	0	0	0	0	0	0	0	0	0	0	0	0
2015-08-17	09:57:31	09:58:13		徐州	丰县	金陵	王庄	王庄	3211308	0112103	2	11-20	1	2		3	0	0	0	0	0	0	0	0	0	0	0	0	0	0	0	0	0	0	0	0	0	0	0	0	0	0	0	0
2015-08-17	09:58:14	09:58:56		徐州	丰县	金陵	王庄	王庄	3211308	0112201	1	51-60	1	2		3	0	0	0	0	0	0	0	0	0	0	0	0	0	0	0	0	0	0	0	0	0	0	0	0	0	0	0	0
2015-08-17	09:58:57	09:59:28		徐州	丰县	金陵	王庄	王庄	3211308	0112202	2	51-60	1	2		1	0	0	0	0	0	0	0	0	0	0	0	0	0	0	0	0	0	0	0	0	0	0	0	0	0	0	0	0
2015-08-17	09:59:29	10:00:08		徐州	丰县	金陵	王庄	王庄	3211308	0112301	1	51-60	1	2		1	0	0	0	0	0	0	0	0	0	0	0	0	0	0	0	0	0	0	0	0	0	0	0	0	0	0	0	0
2015-08-17	10:00:09	10:00:53		徐州	丰县	金陵	王庄	王庄	3211308	0112302	2	51-60	1	2		1	0	0	0	0	0	0	0	0	0	0	0	0	0	0	0	0	0	0	0	0	0	0	0	0	0	0	0	0
2015-08-17	10:00:53	10:01:37		徐州	丰县	金陵	王庄	王庄	3211308	0112401	1	31-40	1	2		3	0	0	0	0	0	0	0	0	0	0	0	0	0	0	0	0	0	0	0	0	0	0	0	0	0	0	0	0
2015-08-17	10:01:37	10:02:16		徐州	丰县	金陵	王庄	王庄	3211308	0112402	2	21-30	1	2		2	0	0	0	0	0	0	0	0	0	0	0	0	0	0	0	0	0	0	0	0	0	0	0	0	0	0	0	0
2015-08-17	10:02:17	10:02:49		徐州	丰县	金陵	王庄	王庄	3211308	0112403	2	51-60	1	2		1	0	0	0	0	0	0	0	0	0	0	0	0	0	0	0	0	0	0	0	0	0	0	0	0	0	0	0	0
2015-08-17	10:02:49	10:03:27		徐州	丰县	金陵	王庄	王庄	3211308	0112502	2	41-50	1	2		3	0	0	0	0	0	0	0	0	0	0	0	0	0	0	0	0	0	0	0	0	0	0	0	0	0	0	0	0
2015-08-17	10:03:27	10:18:28		徐州	丰县	金陵	王庄	王庄	3211308	0112503	1	11-20	1	15		3	0	0	0	0	0	0	0	0	0	0	0	0	0	0	0	0	0	0	0	0	0	0	0	0	0	0	0	0
2015-08-17	10:04:36	10:06:25		徐州	丰县	金陵	王庄	王庄	3211308	0112601	1	60-	1	2		1	0	0	0	0	0	0	0	0	0	0	0	0	0	0	0	0	0	0	0	0	0	0	0	0	0	0	0	0
2015-08-17	10:06:25	10:07:32		徐州	丰县	金陵	王庄	王庄	3211308	0112602	2	60-	1	2		1	0	0	0	0	0	0	0	0	0	0	0	0	0	0	0	0	0	0	0	0	0	0	0	0	0	0	0	0
2015-08-17	10:07:32	10:08:43		徐州	丰县	金陵	王庄	王庄	3211308	0112702	2	41-50	1	2		3	0	0	0	0	0	0	0	0	0	0	0	0	0	0	0	0	0	0	0	0	0	0	0	0	0	0	0	0
2015-08-17	10:08:43	10:15:48		徐州	丰县	金陵	王庄	王庄	3211308	0112801	1	51-60	1	2		3	0	0	0	0	0	0	0	0	0	0	0	0	0	0	0	0	0	0	0	0	0	0	0	0	0	0	0	0
2015-08-17	10:10:16	10:26:02		徐州	丰县	金陵	王庄	王庄	3211308	0104601	1	41-50	1	2		3	0	0	0	0	0	0	0	0	0	0	0	0	0	0	0	0	0	0	0	0	0	0	0	0	0	0	0	0
2015-08-17	10:26:02	10:26:46		徐州	丰县	金陵	王庄	王庄	3211308	0104502	2	60-	1	2		1	0	0	0	0	0	0	0	0	0	0	0	0	0	0	0	0	0	0	0	0	0	0	0	0	0	0	0	0
2015-08-17	10:26:47	10:36:25		徐州	丰县	金陵	王庄	王庄	3211308	0103401	1	51-60	1	2		2	0	0	0	0	0	0	0	0	0	0	0	0	0	0	0	0	0	0	0	0	0	0	0	0	0	0	0	0
2015-08-17	10:27:26	10:29:10		徐州	丰县	金陵	王庄	王庄	3211308	0104202	2	60-	1	2		1	0	0	0	0	0	0	0	0	0	0	0	0	0	0	0	0	0	0	0	0	0	0	0	0	0	0	0	0
2015-08-17	10:29:10	10:30:04		徐州	丰县	金陵	王庄	王庄	3211308	0104101	1	41-50	1	2		3	0	0	0	0	0	0	0	0	0	0	0	0	0	0	0	0	0	0	0	0	0	0	0	0	0	0	0	0
2015-08-17	10:30:04	15:23:35		徐州	丰县	金陵	王庄	王庄	3211308	0103902	2	51-60	1	2		2	0	0	0	0	0	0	0	0	0	0	0	0	0	0	0	0	0	0	0	0	0	0	0	0	0	0	0	0
2015-08-17	10:34:55	09:58:20		徐州	丰县	金陵	王庄	王庄	3211308	0103901	1	51-60	1	2		2	0	0	0	0	0	0	0	0	0	0	0	0	0	0	0	0	0	0	0	0	0	0	0	0	0	0	0	0
2015-08-24	10:15:43	10:47:28		徐州	丰县	欢口	唐庄	唐庄	3211308	0200101	1	41-50	1	2		2	0	0	0	0	0	0	0	0	0	0	0	0	0	0	0	0	0	0	0	0	0	0	0	0	0	0	0	0
2015-08-24	10:47:29	11:02:11		徐州	丰县	欢口	唐庄	唐庄	3211308	0200201	1	41-50	1	2		2	0	0	0	0	0	0	0	0	0	0	0	0	0	0	0	0	0	0	0	0	0	0	0	0	0	0	0	0
2015-08-24	10:54:50	10:55:39		徐州	丰县	欢口	唐庄	唐庄	3211308	0200202	2	41-50	1	2		1	0	0	0	0	0	0	0	0	0	0	0	0	0	0	0	0	0	0	0	0	0	0	0	0	0	0	0	0
2015-08-24	10:55:39	10:56:36		徐州	丰县	欢口	唐庄	唐庄	3211308	0200203	1	21-30	1	2		2	0	0	0	0	0	0	0	0	0	0	0	0	0	0	0	0	0	0	0	0	0	0	0	0	0	0	0	0
2015-08-24	10:56:36	10:57:29		徐州	丰县	欢口	唐庄	唐庄	3211308	0200301	1	51-60	1	2		2	0	0	0	0	0	0	0	0	0	0	0	0	0	0	0	0	0	0	0	0	0	0	0	0	0	0	0	0
2015-08-24	10:57:29	11:07:13		徐州	丰县	欢口	唐庄	唐庄	3211308	0200302	2	60-	1	2		1	0	0	0	0	0	0	0	0	0	0	0	0	0	0	0	0	0	0	0	0	0	0	0	0	0	0	0	0
2015-08-24	10:58:33	11:01:18		徐州	丰县	欢口	唐庄	唐庄	3211308	0200401	1	31-40	1	2		3	0	0	0	0	0	0	0	0	0	0	0	0	0	0	0	0	0	0	0	0	0	0	0	0	0	0	0	0
2015-08-24	11:01:19	11:02:41		徐州	丰县	欢口	唐庄	唐庄	3211308	0200402	2	41-50	1	2		2	0	0	0	0	0	0	0	0	0	0	0	0	0	0	0	0	0	0	0	0	0	0	0	0	0	0	0	0
2015-08-24	11:02:41	11:04:37		徐州	丰县	欢口	唐庄	唐庄	3211308	0200403	2	11-20	1	15		3	0	0	0	0	0	0	0	0	0	0	0	0	0	0	0	0	0	0	0	0	0	0	0	0	0	0	0	0
2015-08-24	11:04:38	08:59:08		徐州	丰县	欢口	唐庄	唐庄	3211308	0200404	1	0-10	1	15		2	0	0	0	0	0	0	0	0	0	0	0	0	0	0	0	0	0	0	0	0	0	0	0	0	0	0	0	0
2015-08-24	11:06:44	11:09:30		徐州	丰县	欢口	唐庄	唐庄	3211308	0200501	1	60-	1	2		2	0	0	0	0	0	0	0	0	0	0	0	0	0	0	0	0	0	0	0	0	0	0	0	0	0	0	0	0
2015-08-24	11:09:31	11:11:06		徐州	丰县	欢口	唐庄	唐庄	3211308	0200502	2	60-	1	2		1	0	0	0	0	0	0	0	0	0	0	0	0	0	0	0	0	0	0	0	0	0	0	0	0	0	0	0	0
2015-08-24	11:11:06	11:12:40		徐州	丰县	欢口	唐庄	唐庄	3211308	0200503	1	41-50	1	2		2	0	0	0	0	0	0	0	0	0	0	0	0	0	0	0	0	0	0	0	0	0	0	0	0	0	0	0	0
2015-08-24	11:12:41	11:25:22		徐州	丰县	欢口	唐庄	唐庄	3211308	0200504	2	41-50	1	2		2	0	0	0	0	0	0	0	0	0	0	0	0	0	0	0	0	0	0	0	0	0	0	0	0	0	0	0	0
2015-08-24	11:25:22	11:26:11		徐州	丰县	欢口	唐庄	唐庄	3211308	0200505	1	0-10	1	15		2	0	0	0	0	0	0	0	0	0	0	0	0	0	0	0	0	0	0	0	0	0	0	0	0	0	0	0	0
2015-08-24	11:26:11	11:26:56		徐州	丰县	欢口	唐庄	唐庄	3211308	0200506	1	11-20	1	15		2	0	0	0	0	0	0	0	0	0	0	0	0	0	0	0	0	0	0	0	0	0	0	0	0	0	0	0	0
2015-08-24	11:26:56	09:33:34		徐州	丰县	欢口	唐庄	唐庄	3211308	0200601	1	51-60	1	2		4	0	0	0	0	0	0	0	0	0	0	0	0	0	0	0	0	0	0	0	0	0	0	0	0	0	0	0	0
2015-08-25	09:33:35	09:34:27		徐州	丰县	欢口	唐庄	唐庄	3211308	0200602	2	51-60	1	2		1	0	0	0	0	0	0	0	0	0	0	0	0	0	0	0	0	0	0	0	0	0	0	0	0	0	0	0	0
2015-08-25	09:34:27	09:04:49		徐州	丰县	欢口	唐庄	唐庄	3211308	0200603	1	0-10	1	15		2	0	0	0	0	0	0	0	0	0	0	0	0	0	0	0	0	0	0	0	0	0	0	0	0	0	0	0	0
2015-08-25	09:36:05	09:38:40		徐州	丰县	欢口	唐庄	唐庄	3211308	0200701	1	60-	1	2		2	0	0	0	0	0	0	0	0	0	0	0	0	0	0	0	0	0	0	0	0	0	0	0	0	0	0	0	0
2015-08-25	09:38:40	09:39:52		徐州	丰县	欢口	唐庄	唐庄	3211308	0200702	2	60-	1	2		1	0	0	0	0	0	0	0	0	0	0	0	0	0	0	0	0	0	0	0	0	0	0	0	0	0	0	0	0
2015-08-25	09:39:52	09:40:43		徐州	丰县	欢口	唐庄	唐庄	3211308	0200801	1	60-	1	2		1	0	0	0	0	0	0	0	0	0	0	0	0	0	0	0	0	0	0	0	0	0	0	0	0	0	0	0	0
2015-08-25	09:40:43	09:41:43		徐州	丰县	欢口	唐庄	唐庄	3211308	0200802	2	51-60	1	2		1	0	0	0	0	0	0	0	0	0	0	0	0	0	0	0	0	0	0	0	0	0	0	0	0	0	0	0	0
2015-08-25	09:41:43	09:42:29		徐州	丰县	欢口	唐庄	唐庄	3211308	0200901	1	60-	1	2		2	0	0	0	0	0	0	0	0	0	0	0	0	0	0	0	0	0	0	0	0	0	0	0	0	0	0	0	0
2015-08-25	09:42:30	09:43:32		徐州	丰县	欢口	唐庄	唐庄	3211308	0200902	2	60-	1	2		1	0	0	0	0	0	0	0	0	0	0	0	0	0	0	0	0	0	0	0	0	0	0	0	0	0	0	0	0
2015-08-25	09:43:32	09:44:31		徐州	丰县	欢口	唐庄	唐庄	3211308	0201001	1	60-	1	2		1	0	0	0	0	0	0	0	0	0	0	0	0	0	0	0	0	0	0	0	0	0	0	0	0	0	0	0	0
2015-08-25	09:44:32	09:49:08		徐州	丰县	欢口	唐庄	唐庄	3211308	0201002	2	51-60	1	2		2	0	0	0	0	0	0	0	0	0	0	0	0	0	0	0	0	0	0	0	0	0	0	0	0	0	0	0	0
2015-08-25	09:49:08	09:52:03		徐州	丰县	欢口	唐庄	唐庄	3211308	0201003	2	21-30	1	2		2	0	0	0	0	0	0	0	0	0	0	0	0	0	0	0	0	0	0	0	0	0	0	0	0	0	0	0	0
2015-08-25	09:52:04	09:52:54		徐州	丰县	欢口	唐庄	唐庄	3211308	0201004	1	31-40	1	2		3	0	0	0	0	0	0	0	0	0	0	0	0	0	0	0	0	0	0	0	0	0	0	0	0	0	0	0	0
2015-08-25	09:52:55	09:56:23		徐州	丰县	欢口	唐庄	唐庄	3211308	0201005	2	0-10	1	15		2	0	0	0	0	0	0	0	0	0	0	0	0	0	0	0	0	0	0	0	0	0	0	0	0	0	0	0	0
2015-08-25	09:56:23	09:19:10		徐州	丰县	欢口	唐庄	唐庄	3211308	0201006	1	0-10	1	16		1	0	0	0	0	0	0	0	0	0	0	0	0	0	0	0	0	0	0	0	0	0	0	0	0	0	0	0	0				0
2015-08-25	09:57:09	09:58:14		徐州	丰县	欢口	唐庄	唐庄	3211308	0201101	1	41-50	1	2		2	0	0	0	0	0	0	0	0	0	0	0	0	0	0	0	0	0	0	0	0	0	0	0	0	0	0	0	0					0
2015-08-25	09:58:14	09:58:56		徐州	丰县	欢口	唐庄	唐庄	3211308	0201201	1	60-	1	2		3	0	0	0	0	0	0	0	0	0	0	0	0	0	0	0	0	0	0	0	0	0	0	0	0	0	0	0	0
2015-08-25	09:58:57	09:59:56		徐州	丰县	欢口	唐庄	唐庄	3211308	0201202	2	60-	1	2		1	0	0	0	0	0	0	0	0	0	0	0	0	0	0	0	0	0	0	0	0	0	0	0	0	0	0	0	0
2015-08-25	09:59:57	10:01:04		徐州	丰县	欢口	唐庄	唐庄	3211308	0201302	2	41-50	1	2		2	0	0	0	0	0	0	0	0	0	0	0	0	0	0	0	0	0	0	0	0	0	0	0	0	0	0	0	0
2015-08-25	10:01:04	10:01:46		徐州	丰县	欢口	唐庄	唐庄	3211308	0201403	1	11-20	1	15		3	0	0	0	0	0	0	0	0	0	0	0	0	0	0	0	0	0	0	0	0	0	0	0	0	0	0	0	0
2015-08-25	10:01:47	10:02:30		徐州	丰县	欢口	唐庄	唐庄	3211308	0201404	1	11-20	1	15		3	0	0	0	0	0	0	0	0	0	0	0	0	0	0	0	0	0	0	0	0	0	0	0	0	0	0	0	0
2015-08-25	10:02:31	10:16:46		徐州	丰县	欢口	唐庄	唐庄	3211308	0201501	1	41-50	1	2		3	0	0	0	0	0	0	0	0	0	0	0	0	0	0	0	0	0	0	0	0	0	0	0	0	0	0	0	0
2015-08-25	10:16:46	10:36:08		徐州	丰县	欢口	唐庄	唐庄	3211308	0201502	1	11-20	1	2		3	0	0	0	0	0	0	0	0	0	0	0	0	0	0	0	0	0	0	0	0	0	0	0	0	0	0	0	0
2015-08-25	10:36:09	10:36:48		徐州	丰县	欢口	唐庄	唐庄	3211308	0201602	2	31-40	1	2		2	0	0	0	0	0	0	0	0	0	0	0	0	0	0	0	0	0	0	0	0	0	0	0	0	0	0	0	0
2015-08-25	10:36:49	10:41:04		徐州	丰县	欢口	唐庄	唐庄	3211308	0201603	2	11-20	1	15		3	0	0	0	0	0	0	0	0	0	0	0	0	0	0	0	0	0	0	0	0	0	0	0	0	0	0	0	0
2015-08-25	10:41:05	10:42:46		徐州	丰县	欢口	唐庄	唐庄	3211308	0201701	1	51-60	1	2		3	0	0	0	0	0	0	0	0	0	0	0	0	0	0	0	0	0	0	0	0	0	0	0	0	0	0	0	0
2015-08-25	10:42:46	10:52:55		徐州	丰县	欢口	唐庄	唐庄	3211308	0201702	2	51-60	1	2		1	0	0	0	0	0	0	0	0	0	0	0	0	0	0	0	0	0	0	0	0	0	0	0	0	0	0	0	0
2015-08-25	10:52:55	10:53:37		徐州	丰县	欢口	唐庄	唐庄	3211308	0201802	2	41-50	1	2		2	0	0	0	0	0	0	0	0	0	0	0	0	0	0	0	0	0	0	0	0	0	0	0	0	0	0	0	0
2015-08-25	10:53:37	10:00:39		徐州	丰县	欢口	唐庄	唐庄	3211308	0201803	2	0-10	1	15		2	0	0	0	0	0	0	0	0	0	0	0	0	0	0	0	0	0	0	0	0	0	0	0	0	0	0	0	0
2015-08-25	10:54:29	10:55:34		徐州	丰县	欢口	唐庄	唐庄	3211308	0201901	1	51-60	1	2		2	0	0	0	0	0	0	0	0	0	0	0	0	0	0	0	0	0	0	0	0	0	0	0	0	0	0	0	0
2015-08-25	10:55:34	10:56:19		徐州	丰县	欢口	唐庄	唐庄	3211308	0201902	2	51-60	1	2		1	0	0	0	0	0	0	0	0	0	0	0	0	0	0	0	0	0	0	0	0	0	0	0	0	0	0	0	0
2015-08-25	10:56:20	14:46:18		徐州	丰县	欢口	唐庄	唐庄	3211308	0202001	1	60-	1	2		2	0	0	0	0	0	0	0	0	0	0	0	0	0	0	0	0	0	0	0	0	0	0	0	0	0	0	0	0
2015-08-25	10:57:10	10:58:01		徐州	丰县	欢口	唐庄	唐庄	3211308	0202002	2	60-	1	2		1	0	0	0	0	0	0	0	0	0	0	0	0	0	0	0	0	0	0	0	0	0	0	0	0	0	0	0	0
2015-08-25	10:58:02	11:00:19		徐州	丰县	欢口	唐庄	唐庄	3211308	0202101	1	60-	1	2		2	0	0	0	0	0	0	0	0	0	0	0	0	0	0	0	0	0	0	0	0	0	0	0	0	0	0	0	0
2015-08-25	11:00:20	11:02:13		徐州	丰县	欢口	唐庄	唐庄	3211308	0202102	2	60-	1	2		1	0	0	0	0	0	0	0	0	0	0	0	0	0	0	0	0	0	0	0	0	0	0	0	0	0	0	0	0
2015-08-25	11:02:13	11:08:35		徐州	丰县	欢口	唐庄	唐庄	3211308	0202201	1	51-60	1	1		3	0	0	0	0	0	0	0	0	0	0	0	0	0	0	0	0	0	0	0	0	0	0	0	0	0	0	0	0
2015-08-25	11:15:59	11:22:28		徐州	丰县	欢口	唐庄	唐庄	3211308	0202202	2	51-60	1	2		1	0	0	0	0	0	0	0	0	0	0	0	0	0	0	0	0	0	0	0	0	0	0	0	0	0	0	0	0
2015-08-25	11:22:29	11:16:30		徐州	丰县	欢口	唐庄	唐庄	3211308	0202302	2	21-30	1	2		3	0	0	0	0	0	0	0	0	0	0	0	0	0	0	0	0	0	0	0	0	0	0	0	0	0	0	0	0
2015-08-25	15:22:25	15:23:15		徐州	丰县	欢口	唐庄	唐庄	3211308	0202303	2	21-30	1	2		2	0	0	0	0	0	0	0	0	0	0	0	0	0	0	0	0	0	0	0	0	0	0	0	0	0	0	0	0
2015-08-25	15:23:16	15:24:55		徐州	丰县	欢口	唐庄	唐庄	3211308	0202402	1	11-20	1	15		3	0	0	0	0	0	0	0	0	0	0	0	0	0	0	0	0	0	0	0	0	0	0	0	0	0	0	0	0
2015-08-25	15:24:55	15:25:37		徐州	丰县	欢口	唐庄	唐庄	3211308	0202502	2	41-50	1	2		2	0	0	0	0	0	0	0	0	0	0	0	0	0	0	0	0	0	0	0	0	0	0	0	0	0	0	0	0
2015-08-25	15:25:37	15:26:19		徐州	丰县	欢口	唐庄	唐庄	3211308	0202503	2	11-20	1	2		4	0	0	0	0	0	0	0	0	0	0	0	0	0	0	0	0	0	0	0	0	0	0	0	0	0	0	0	0
2015-08-25	15:26:20	15:27:17		徐州	丰县	欢口	唐庄	唐庄	3211308	0202602	2	51-60	1	2		1	0	0	0	0	0	0	0	0	0	0	0	0	0	0	0	0	0	0	0	0	0	0	0	0	0	0	0	0
2015-08-25	15:27:17	15:28:18		徐州	丰县	欢口	唐庄	唐庄	3211308	0202701	1	51-60	1	2		3	0	0	0	0	0	0	0	0	0	0	0	0	0	0	0	0	0	0	0	0	0	0	0	0	0	0	0	0
2015-08-25	15:28:19	15:28:58		徐州	丰县	欢口	唐庄	唐庄	3211308	0202702	2	51-60	1	2		2	0	0	0	0	0	0	0	0	0	0	0	0	0	0	0	0	0	0	0	0	0	0	0	0	0	0	0	0
2015-08-25	15:28:58	15:29:55		徐州	丰县	欢口	唐庄	唐庄	3211308	0202801	2	60-	1	2		1	0	0	0	0	0	0	0	0	0	0	0	0	0	0	0	0	0	0	0	0	0	0	0	0	0	0	0	0
2015-08-25	15:29:55	15:30:50		徐州	丰县	欢口	唐庄	唐庄	3211308	0202802	2	31-40	1	2		3	0	0	0	0	0	0	0	0	0	0	0	0	0	0	0	0	0	0	0	0	0	0	0	0	0	0	0	0
2015-08-25	15:30:50	16:48:26		徐州	丰县	欢口	唐庄	唐庄	3211308	0202803	2	11-20	1	2		3	0	0	0	0	0	0	0	0	0	0	0	0	0	0	0	0	0	0	0	0	0	0	0	0	0	0	0	0
2015-08-25	16:48:26	16:49:54		徐州	丰县	欢口	唐庄	唐庄	3211308	0202804	2	0-10	1	15		2	0	0	0	0	0	0	0	0	0	0	0	0	0	0	0	0	0	0	0	0	0	0	0	0	0	0	0	0
2015-08-25	16:49:54	16:51:11		徐州	丰县	欢口	唐庄	唐庄	3211308	0202805	1	0-10	1	15		2	0	0	0	0	0	0	0	0	0	0	0	0	0	0	0	0	0	0	0	0	0	0	0	0	0	0	0	0
2015-08-25	16:51:12	16:52:35		徐州	丰县	欢口	唐庄	唐庄	3211308	0202901	2	60-	1	2		1	0	0	0	0	0	0	0	0	0	0	0	0	0	0	0	0	0	0	0	0	0	0	0	0	0	0	0	0
2015-08-25	16:52:36	16:59:35		徐州	丰县	欢口	唐庄	唐庄	3211308	0202902	2	31-40	1	2		3	0	0	0	0	0	0	0	0	0	0	0	0	0	0	0	0	0	0	0	0	0	0	0	0	0	0	0	0
2015-08-25	16:59:36	09:58:00		徐州	丰县	欢口	唐庄	唐庄	3211308	0202903	2	0-10	1	15		2	0	0	0	0	0	0	0	0	0	0	0	0	0	0	0	0	0	0	0	0	0	0	0	0	0	0	0	0
2015-08-25	17:01:08	17:12:00		徐州	丰县	欢口	唐庄	唐庄	3211308	0202904	2	0-10	1	16		1	0	0	0	0	0	0	0	0	0	0	0	0	0	0	0	0	0	0	0	0	0	0	0	0	0	0	0	0				0
2015-08-25	17:12:00	17:13:15		徐州	丰县	欢口	唐庄	唐庄	3211308	0203001	2	41-50	1	2		3	0	0	0	0	0	0	0	0	0	0	0	0	0	0	0	0	0	0	0	0	0	0	0	0	0	0	0	0					0
2015-08-25	17:13:15	10:13:14		徐州	丰县	欢口	唐庄	唐庄	3211308	0203002	1	0-10	1	16		1	0	0	0	0	0	0	0	0	0	0	0	0	0	0	0	0	0	0	0	0	0	0	0	0	0	0	0	0				0
2015-08-25	17:14:43	17:15:43		徐州	丰县	欢口	唐庄	唐庄	3211308	0203101	1	60-	1	2		1	0	0	0	0	0	0	0	0	0	0	0	0	0	0	0	0	0	0	0	0	0	0	0	0	0	0	0	0					0
2015-08-25	17:15:43	17:16:41		徐州	丰县	欢口	唐庄	唐庄	3211308	0203102	2	41-50	1	2		2	0	0	0	0	0	0	0	0	0	0	0	0	0	0	0	0	0	0	0	0	0	0	0	0	0	0	0	0
2015-08-25	17:16:41	17:17:19		徐州	丰县	欢口	唐庄	唐庄	3211308	0203103	2	21-30	1	2		3	0	0	0	0	0	0	0	0	0	0	0	0	0	0	0	0	0	0	0	0	0	0	0	0	0	0	0	0
2015-08-26	09:59:26	10:02:08		徐州	丰县	欢口	唐庄	唐庄	3211308	0203104	1	11-20	1	2		3	0	0	0	0	0	0	0	0	0	0	0	0	0	0	0	0	0	0	0	0	0	0	0	0	0	0	0	0
2015-08-26	10:02:09	10:03:27		徐州	丰县	欢口	唐庄	唐庄	3211308	0203201	1	60-	1	2		2	0	0	0	0	0	0	0	0	0	0	0	0	0	0	0	0	0	0	0	0	0	0	0	0	0	0	0	0
2015-08-26	10:03:28	10:04:30		徐州	丰县	欢口	唐庄	唐庄	3211308	0203202	2	60-	1	2		1	0	0	0	0	0	0	0	0	0	0	0	0	0	0	0	0	0	0	0	0	0	0	0	0	0	0	0	0
2015-08-26	10:04:30	10:05:48		徐州	丰县	欢口	唐庄	唐庄	3211308	0203301	1	60-	1	2		1	0	0	0	0	0	0	0	0	0	0	0	0	0	0	0	0	0	0	0	0	0	0	0	0	0	0	0	0
2015-08-26	10:05:49	10:06:45		徐州	丰县	欢口	唐庄	唐庄	3211308	0203302	2	60-	1	2		1	0	0	0	0	0	0	0	0	0	0	0	0	0	0	0	0	0	0	0	0	0	0	0	0	0	0	0	0
2015-08-26	10:06:45	10:11:53		徐州	丰县	欢口	唐庄	唐庄	3211308	0203303	1	31-40	1	2		2	0	0	0	0	0	0	0	0	0	0	0	0	0	0	0	0	0	0	0	0	0	0	0	0	0	0	0	0
2015-08-26	10:11:53	10:14:10		徐州	丰县	欢口	唐庄	唐庄	3211308	0203304	2	31-40	1	2		3	0	0	0	0	0	0	0	0	0	0	0	0	0	0	0	0	0	0	0	0	0	0	0	0	0	0	0	0
2015-08-26	10:14:11	10:15:16		徐州	丰县	欢口	唐庄	唐庄	3211308	0203305	2	11-20	1	15		3	0	0	0	0	0	0	0	0	0	0	0	0	0	0	0	0	0	0	0	0	0	0	0	0	0	0	0	0
2015-08-26	10:15:17	10:18:59		徐州	丰县	欢口	唐庄	唐庄	3211308	0203306	1	0-10	1	15		2	0	0	0	0	0	0	0	0	0	0	0	0	0	0	0	0	0	0	0	0	0	0	0	0	0	0	0	0
2015-08-26	10:19:00	10:21:48		徐州	丰县	欢口	唐庄	唐庄	3211308	0203401	2	31-40	1	2		3	0	0	0	0	0	0	0	0	0	0	0	0	0	0	0	0	0	0	0	0	0	0	0	0	0	0	0	0
2015-08-26	10:21:49	10:25:59		徐州	丰县	欢口	唐庄	唐庄	3211308	0203402	2	11-20	1	15		2	0	0	0	0	0	0	0	0	0	0	0	0	0	0	0	0	0	0	0	0	0	0	0	0	0	0	0	0
2015-08-26	10:25:59	10:27:03		徐州	丰县	欢口	唐庄	唐庄	3211308	0203403	1	0-10	1	15		2	0	0	0	0	0	0	0	0	0	0	0	0	0	0	0	0	0	0	0	0	0	0	0	0	0	0	0	0
2015-08-26	10:27:04	10:28:09		徐州	丰县	欢口	唐庄	唐庄	3211308	0203501	2	51-60	1	2		1	0	0	0	0	0	0	0	0	0	0	0	0	0	0	0	0	0	0	0	0	0	0	0	0	0	0	0	0
2015-08-26	10:28:10	10:29:40		徐州	丰县	欢口	唐庄	唐庄	3211308	0203502	2	0-10	1	15		2	0	0	0	0	0	0	0	0	0	0	0	0	0	0	0	0	0	0	0	0	0	0	0	0	0	0	0	0
2015-08-26	10:29:41	10:32:41		徐州	丰县	欢口	唐庄	唐庄	3211308	0203503	2	0-10	1	15		2	0	0	0	0	0	0	0	0	0	0	0	0	0	0	0	0	0	0	0	0	0	0	0	0	0	0	0	0
2015-08-26	10:32:41	10:34:23		徐州	丰县	欢口	唐庄	唐庄	3211308	0203504	1	11-20	1	15		3	0	0	0	0	0	0	0	0	0	0	0	0	0	0	0	0	0	0	0	0	0	0	0	0	0	0	0	0
2015-08-26	10:34:24	10:35:07		徐州	丰县	欢口	唐庄	唐庄	3211308	0203601	1	51-60	1	2		1	0	0	0	0	0	0	0	0	0	0	0	0	0	0	0	0	0	0	0	0	0	0	0	0	0	0	0	0
2015-08-26	10:35:08	10:35:54		徐州	丰县	欢口	唐庄	唐庄	3211308	0203602	2	60-	1	2		1	0	0	0	0	0	0	0	0	0	0	0	0	0	0	0	0	0	0	0	0	0	0	0	0	0	0	0	0
2015-08-26	10:35:55	10:36:39		徐州	丰县	欢口	唐庄	唐庄	3211308	0203603	2	60-	1	2		1	0	0	0	0	0	0	0	0	0	0	0	0	0	0	0	0	0	0	0	0	0	0	0	0	0	0	0	0
2015-08-26	10:36:39	10:27:38		徐州	丰县	欢口	唐庄	唐庄	3211308	0203701	1	31-40	1	2		3	0	0	0	0	0	0	0	0	0	0	0	0	0	0	0	0	0	0	0	0	0	0	0	0	0	0	0	0
2015-08-26	10:37:38	10:38:27		徐州	丰县	欢口	唐庄	唐庄	3211308	0203702	2	31-40	1	2		3	0	0	0	0	0	0	0	0	0	0	0	0	0	0	0	0	0	0	0	0	0	0	0	0	0	0	0	0
2015-08-26	10:38:28	10:39:33		徐州	丰县	欢口	唐庄	唐庄	3211308	0203703	1	11-20	1	15		3	0	0	0	0	0	0	0	0	0	0	0	0	0	0	0	0	0	0	0	0	0	0	0	0	0	0	0	0
2015-08-26	10:39:33	10:40:32		徐州	丰县	欢口	唐庄	唐庄	3211308	0203704	1	0-10	1	15		2	0	0	0	0	0	0	0	0	0	0	0	0	0	0	0	0	0	0	0	0	0	0	0	0	0	0	0	0
2015-08-26	10:40:32	10:30:24		徐州	丰县	欢口	唐庄	唐庄	3211308	0203801	2	31-40	1	2		3	0	0	0	0	0	0	0	0	0	0	0	0	0	0	0	0	0	0	0	0	0	0	0	0	0	0	0	0
2015-08-26	10:43:19	10:44:35		徐州	丰县	欢口	唐庄	唐庄	3211308	0203802	2	0-10	1	15		2	0	0	0	0	0	0	0	0	0	0	0	0	0	0	0	0	0	0	0	0	0	0	0	0	0	0	0	0
2015-08-26	10:44:35	10:45:49		徐州	丰县	欢口	唐庄	唐庄	3211308	0203803	1	0-10	1	16		1	0	0	0	0	0	0	0	0	0	0	0	0	0	0	0	0	0	0	0	0	0	0	0	0	0	0	0	0				0
2015-08-26	10:45:49	10:46:37		徐州	丰县	欢口	唐庄	唐庄	3211308	0203901	1	41-50	1	2		3	0	0	0	0	0	0	0	0	0	0	0	0	0	0	0	0	0	0	0	0	0	0	0	0	0	0	0	0					0
2015-08-26	10:46:38	10:48:03		徐州	丰县	欢口	唐庄	唐庄	3211308	0203902	1	11-20	1	15		2	0	0	0	0	0	0	0	0	0	0	0	0	0	0	0	0	0	0	0	0	0	0	0	0	0	0	0	0
2015-08-26	10:48:04	10:34:09		徐州	丰县	欢口	唐庄	唐庄	3211308	0203903	1	11-20	1	15		3	0	0	0	0	0	0	0	0	0	0	0	0	0	0	0	0	0	0	0	0	0	0	0	0	0	0	0	0
2015-08-26	10:50:04	10:51:07		徐州	丰县	欢口	唐庄	唐庄	3211308	0204001	1	51-60	1	2		2	0	0	0	0	0	0	0	0	0	0	0	0	0	0	0	0	0	0	0	0	0	0	0	0	0	0	0	0
2015-08-26	10:51:08	10:52:11		徐州	丰县	欢口	唐庄	唐庄	3211308	0204002	2	51-60	1	2		2	0	0	0	0	0	0	0	0	0	0	0	0	0	0	0	0	0	0	0	0	0	0	0	0	0	0	0	0
2015-08-26	10:52:11	10:53:37		徐州	丰县	欢口	唐庄	唐庄	3211308	0204003	2	21-30	1	2		3	0	0	0	0	0	0	0	0	0	0	0	0	0	0	0	0	0	0	0	0	0	0	0	0	0	0	0	0
2015-08-26	10:53:37	10:54:16		徐州	丰县	欢口	唐庄	唐庄	3211308	0204101	1	60-	1	2		1	0	0	0	0	0	0	0	0	0	0	0	0	0	0	0	0	0	0	0	0	0	0	0	0	0	0	0	0
2015-08-26	10:54:17	10:55:09		徐州	丰县	欢口	唐庄	唐庄	3211308	0204102	2	60-	1	2		1	0	0	0	0	0	0	0	0	0	0	0	0	0	0	0	0	0	0	0	0	0	0	0	0	0	0	0	0
2015-08-26	10:55:09	10:43:00		徐州	丰县	欢口	唐庄	唐庄	3211308	0204103	1	11-20	1	2		3	0	0	0	0	0	0	0	0	0	0	0	0	0	0	0	0	0	0	0	0	0	0	0	0	0	0	0	0
2015-08-26	10:56:01	10:56:51		徐州	丰县	欢口	唐庄	唐庄	3211308	0204104	1	11-20	1	2		3	0	0	0	0	0	0	0	0	0	0	0	0	0	0	0	0	0	0	0	0	0	0	0	0	0	0	0	0
2015-08-26	10:56:51	10:57:44		徐州	丰县	欢口	唐庄	唐庄	3211308	0204105	2	31-40	1	2		3	0	0	0	0	0	0	0	0	0	0	0	0	0	0	0	0	0	0	0	0	0	0	0	0	0	0	0	0
2015-08-26	10:57:44	10:58:22		徐州	丰县	欢口	唐庄	唐庄	3211308	0204201	2	60-	1	2		1	0	0	0	0	0	0	0	0	0	0	0	0	0	0	0	0	0	0	0	0	0	0	0	0	0	0	0	0
2015-08-26	10:58:23	10:59:49		徐州	丰县	欢口	唐庄	唐庄	3211308	0204202	2	0-10	1	16		1	0	0	0	0	0	0	0	0	0	0	0	0	0	0	0	0	0	0	0	0	0	0	0	0	0	0	0	0				0
2015-08-26	10:59:50	11:00:47		徐州	丰县	欢口	唐庄	唐庄	3211308	0204301	1	51-60	1	2		2	0	0	0	0	0	0	0	0	0	0	0	0	0	0	0	0	0	0	0	0	0	0	0	0	0	0	0	0					0
2015-08-26	11:00:48	11:02:22		徐州	丰县	欢口	唐庄	唐庄	3211308	0204302	2	11-20	1	15		3	0	0	0	0	0	0	0	0	0	0	0	0	0	0	0	0	0	0	0	0	0	0	0	0	0	0	0	0
2015-08-26	11:02:23	10:48:55		徐州	丰县	欢口	唐庄	唐庄	3211308	0204303	1	11-20	1	15		3	0	0	0	0	0	0	0	0	0	0	0	0	0	0	0	0	0	0	0	0	0	0	0	0	0	0	0	0
2015-08-26	11:04:50	11:05:51		徐州	丰县	欢口	唐庄	唐庄	3211308	0204401	2	60-	1	2		1	0	0	0	0	0	0	0	0	0	0	0	0	0	0	0	0	0	0	0	0	0	0	0	0	0	0	0	0
2015-08-26	11:05:51	11:06:36		徐州	丰县	欢口	唐庄	唐庄	3211308	0204501	1	51-60	1	2		3	0	0	0	0	0	0	0	0	0	0	0	0	0	0	0	0	0	0	0	0	0	0	0	0	0	0	0	0
2015-08-26	11:06:36	11:07:35		徐州	丰县	欢口	唐庄	唐庄	3211308	0204502	2	51-60	1	2		3	0	0	0	0	0	0	0	0	0	0	0	0	0	0	0	0	0	0	0	0	0	0	0	0	0	0	0	0
2015-08-26	11:07:36	11:10:01		徐州	丰县	欢口	唐庄	唐庄	3211308	0204503	2	21-30	1	2		3	0	0	0	0	0	0	0	0	0	0	0	0	0	0	0	0	0	0	0	0	0	0	0	0	0	0	0	0
2015-08-26	11:10:02	11:11:13		徐州	丰县	欢口	唐庄	唐庄	3211308	0204601	1	51-60	1	2		2	0	0	0	0	0	0	0	0	0	0	0	0	0	0	0	0	0	0	0	0	0	0	0	0	0	0	0	0
2015-08-26	11:11:14	11:12:10		徐州	丰县	欢口	唐庄	唐庄	3211308	0204602	2	51-60	1	2		3	0	0	0	0	0	0	0	0	0	0	0	0	0	0	0	0	0	0	0	0	0	0	0	0	0	0	0	0
2015-08-26	11:12:11	11:13:44		徐州	丰县	欢口	唐庄	唐庄	3211308	0204701	1	60-	1	2		1	0	0	0	0	0	0	0	0	0	0	0	0	0	0	0	0	0	0	0	0	0	0	0	0	0	0	0	0
2015-08-26	11:13:45	11:18:42		徐州	丰县	欢口	唐庄	唐庄	3211308	0204702	2	60-	1	2		1	0	0	0	0	0	0	0	0	0	0	0	0	0	0	0	0	0	0	0	0	0	0	0	0	0	0	0	0
2015-08-26	11:18:43	11:20:13		徐州	丰县	欢口	唐庄	唐庄	3211308	0208201	1	60-	1	2		1	0	0	0	0	0	0	0	0	0	0	0	0	0	0	0	0	0	0	0	0	0	0	0	0	0	0	0	0
2015-08-26	11:20:14	11:21:03		徐州	丰县	欢口	唐庄	唐庄	3211308	0208202	2	21-30	1	2		3	0	0	0	0	0	0	0	0	0	0	0	0	0	0	0	0	0	0	0	0	0	0	0	0	0	0	0	0
2015-08-26	11:21:03	11:22:34		徐州	丰县	欢口	唐庄	唐庄	3211308	0208203	2	0-10	1	15		2	0	0	0	0	0	0	0	0	0	0	0	0	0	0	0	0	0	0	0	0	0	0	0	0	0	0	0	0
2015-08-26	11:22:34	11:23:51		徐州	丰县	欢口	唐庄	唐庄	3211308	0208204	2	41-50	1	2		1	0	0	0	0	0	0	0	0	0	0	0	0	0	0	0	0	0	0	0	0	0	0	0	0	0	0	0	0
2015-08-26	11:23:52	11:27:06		徐州	丰县	欢口	唐庄	唐庄	3211308	0208205	2	60-	1	2		1	0	0	0	0	0	0	0	0	0	0	0	0	0	0	0	0	0	0	0	0	0	0	0	0	0	0	0	0
2015-08-26	11:27:07	11:28:52		徐州	丰县	欢口	唐庄	唐庄	3211308	0208301	2	41-50	1	2		1	0	0	0	0	0	0	0	0	0	0	0	0	0	0	0	0	0	0	0	0	0	0	0	0	0	0	0	0
2015-08-26	11:28:52	11:30:36		徐州	丰县	欢口	唐庄	唐庄	3211308	0208302	1	0-10	1	15		2	0	0	0	0	0	0	0	0	0	0	0	0	0	0	0	0	0	0	0	0	0	0	0	0	0	0	0	0
2015-08-26	11:30:37	11:31:55		徐州	丰县	欢口	唐庄	唐庄	3211308	0208401	1	41-50	1	2		2	0	0	0	0	0	0	0	0	0	0	0	0	0	0	0	0	0	0	0	0	0	0	0	0	0	0	0	0
2015-08-26	11:31:56	11:32:36		徐州	丰县	欢口	唐庄	唐庄	3211308	0208402	2	41-50	1	2		1	0	0	0	0	0	0	0	0	0	0	0	0	0	0	0	0	0	0	0	0	0	0	0	0	0	0	0	0
2015-08-26	11:32:36	15:30:42		徐州	丰县	欢口	唐庄	唐庄	3211308	0208403	2	21-30	1	2		3	0	0	0	0	0	0	0	0	0	0	0	0	0	0	0	0	0	0	0	0	0	0	0	0	0	0	0	0
2015-08-26	15:30:43	15:31:19		徐州	丰县	欢口	唐庄	唐庄	3211308	0208404	2	21-30	1	2		3	0	0	0	0	0	0	0	0	0	0	0	0	0	0	0	0	0	0	0	0	0	0	0	0	0	0	0	0
2015-08-26	15:31:20	15:31:45		徐州	丰县	欢口	唐庄	唐庄	3211308	0208405	1	21-30	1	2		2	0	0	0	0	0	0	0	0	0	0	0	0	0	0	0	0	0	0	0	0	0	0	0	0	0	0	0	0
2015-08-26	15:31:46	14:59:53		徐州	丰县	欢口	唐庄	唐庄	3211308	0208501	2	41-50	1	2		2	0	0	0	0	0	0	0	0	0	0	0	0	0	0	0	0	0	0	0	0	0	0	0	0	0	0	0	0
2015-08-26	15:32:16	15:32:48		徐州	丰县	欢口	唐庄	唐庄	3211308	0208502	1	60-	1	2		1	0	0	0	0	0	0	0	0	0	0	0	0	0	0	0	0	0	0	0	0	0	0	0	0	0	0	0	0
2015-08-26	15:32:48	15:25:20		徐州	丰县	欢口	唐庄	唐庄	3211308	0208503	2	60-	1	2		1	0	0	0	0	0	0	0	0	0	0	0	0	0	0	0	0	0	0	0	0	0	0	0	0	0	0	0	0
2015-08-26	15:34:27	15:35:05		徐州	丰县	欢口	唐庄	唐庄	3211308	0208601	1	31-40	1	2		3	0	0	0	0	0	0	0	0	0	0	0	0	0	0	0	0	0	0	0	0	0	0	0	0	0	0	0	0
2015-08-26	15:35:05	15:35:40		徐州	丰县	欢口	唐庄	唐庄	3211308	0208602	2	11-20	1	15		3	0	0	0	0	0	0	0	0	0	0	0	0	0	0	0	0	0	0	0	0	0	0	0	0	0	0	0	0
2015-08-26	15:35:40	15:36:13		徐州	丰县	欢口	唐庄	唐庄	3211308	0208603	2	31-40	1	2		2	0	0	0	0	0	0	0	0	0	0	0	0	0	0	0	0	0	0	0	0	0	0	0	0	0	0	0	0
2015-08-26	15:36:14	15:36:56		徐州	丰县	欢口	唐庄	唐庄	3211308	0208604	1	0-10	1	15		2	0	0	0	0	0	0	0	0	0	0	0	0	0	0	0	0	0	0	0	0	0	0	0	0	0	0	0	0
2015-08-26	15:36:56	15:37:28		徐州	丰县	欢口	唐庄	唐庄	3211308	0208701	1	51-60	1	2		2	0	0	0	0	0	0	0	0	0	0	0	0	0	0	0	0	0	0	0	0	0	0	0	0	0	0	0	0
2015-08-26	15:37:28	15:38:24		徐州	丰县	欢口	唐庄	唐庄	3211308	0208702	2	41-50	1	2		2	0	0	0	0	0	0	0	0	0	0	0	0	0	0	0	0	0	0	0	0	0	0	0	0	0	0	0	0
2015-08-26	15:38:25	15:39:09		徐州	丰县	欢口	唐庄	唐庄	3211308	0208703	2	21-30	1	2		3	0	0	0	0	0	0	0	0	0	0	0	0	0	0	0	0	0	0	0	0	0	0	0	0	0	0	0	0
2015-08-26	15:39:10	15:39:54		徐州	丰县	欢口	唐庄	唐庄	3211308	0208704	1	21-30	1	2		3	0	0	0	0	0	0	0	0	0	0	0	0	0	0	0	0	0	0	0	0	0	0	0	0	0	0	0	0
2015-08-26	15:39:55	15:40:56		徐州	丰县	欢口	唐庄	唐庄	3211308	0208801	1	41-50	1	2		2	0	0	0	0	0	0	0	0	0	0	0	0	0	0	0	0	0	0	0	0	0	0	0	0	0	0	0	0
2015-08-26	15:40:56	15:41:43		徐州	丰县	欢口	唐庄	唐庄	3211308	0208802	1	11-20	1	15		4	0	0	0	0	0	0	0	0	0	0	0	0	0	0	0	0	0	0	0	0	0	0	0	0	0	0	0	0
2015-08-26	15:41:43	15:42:56		徐州	丰县	欢口	唐庄	唐庄	3211308	0208803	2	41-50	1	2		2	0	0	0	0	0	0	0	0	0	0	0	0	0	0	0	0	0	0	0	0	0	0	0	0	0	0	0	0
2015-08-26	15:42:57	15:43:50		徐州	丰县	欢口	唐庄	唐庄	3211308	0208804	2	0-10	1	15		2	0	0	0	0	0	0	0	0	0	0	0	0	0	0	0	0	0	0	0	0	0	0	0	0	0	0	0	0
2015-08-26	15:43:51	15:44:40		徐州	丰县	欢口	唐庄	唐庄	3211308	0208901	1	41-50	1	2		3	0	0	0	0	0	0	0	0	0	0	0	0	0	0	0	0	0	0	0	0	0	0	0	0	0	0	0	0
2015-08-26	15:44:41	15:28:36		徐州	丰县	欢口	唐庄	唐庄	3211308	0209002	2	41-50	1	2		4	0	0	0	0	0	0	0	0	0	0	0	0	0	0	0	0	0	0	0	0	0	0	0	0	0	0	0	0
2015-08-26	15:45:29	15:02:38		徐州	丰县	欢口	唐庄	唐庄	3211308	0209003	2	21-30	1	2		3	0	0	0	0	0	0	0	0	0	0	0	0	0	0	0	0	0	0	0	0	0	0	0	0	0	0	0	0
2015-08-26	15:47:10	15:47:59		徐州	丰县	欢口	唐庄	唐庄	3211308	0209004	1	21-30	1	2		3	0	0	0	0	0	0	0	0	0	0	0	0	0	0	0	0	0	0	0	0	0	0	0	0	0	0	0	0
2015-08-26	15:47:59	15:49:01		徐州	丰县	欢口	唐庄	唐庄	3211308	0209201	1	41-50	1	2		3	0	0	0	0	0	0	0	0	0	0	0	0	0	0	0	0	0	0	0	0	0	0	0	0	0	0	0	0
2015-08-26	15:49:02	15:49:55		徐州	丰县	欢口	唐庄	唐庄	3211308	0209302	2	51-60	1	2		3	0	0	0	0	0	0	0	0	0	0	0	0	0	0	0	0	0	0	0	0	0	0	0	0	0	0	0	0
2015-08-26	15:49:56	15:50:38		徐州	丰县	欢口	唐庄	唐庄	3211308	0209304	2	21-30	1	2		2	0	0	0	0	0	0	0	0	0	0	0	0	0	0	0	0	0	0	0	0	0	0	0	0	0	0	0	0
2015-08-26	15:50:39	15:51:18		徐州	丰县	欢口	唐庄	唐庄	3211308	0209501	1	41-50	1	2		3	0	0	0	0	0	0	0	0	0	0	0	0	0	0	0	0	0	0	0	0	0	0	0	0	0	0	0	0
2015-08-26	15:51:18	15:52:02		徐州	丰县	欢口	唐庄	唐庄	3211308	0209502	1	11-20	1	15		2	0	0	0	0	0	0	0	0	0	0	0	0	0	0	0	0	0	0	0	0	0	0	0	0	0	0	0	0
2015-08-26	15:52:03	15:53:15		徐州	丰县	欢口	唐庄	唐庄	3211308	0209504	2	11-20	1	2		4	0	0	0	0	0	0	0	0	0	0	0	0	0	0	0	0	0	0	0	0	0	0	0	0	0	0	0	0
2015-08-26	15:53:16	15:54:22		徐州	丰县	欢口	唐庄	唐庄	3211308	0209601	2	51-60	1	2		3	0	0	0	0	0	0	0	0	0	0	0	0	0	0	0	0	0	0	0	0	0	0	0	0	0	0	0	0
2015-08-26	15:54:23	15:55:36		徐州	丰县	欢口	唐庄	唐庄	3211308	0209702	1	41-50	1	2		3	0	0	0	0	0	0	0	0	0	0	0	0	0	0	0	0	0	0	0	0	0	0	0	0	0	0	0	0
2015-08-26	15:55:37	15:56:12		徐州	丰县	欢口	唐庄	唐庄	3211308	0209703	2	41-50	1	2		3	0	0	0	0	0	0	0	0	0	0	0	0	0	0	0	0	0	0	0	0	0	0	0	0	0	0	0	0
2015-08-26	15:56:12	15:57:02		徐州	丰县	欢口	唐庄	唐庄	3211308	0209704	1	11-20	1	15		5	0	0	0	0	0	0	0	0	0	0	0	0	0	0	0	0	0	0	0	0	0	0	0	0	0	0	0	0
2015-08-26	15:57:03	15:57:50		徐州	丰县	欢口	唐庄	唐庄	3211308	0209802	2	41-50	1	2		2	0	0	0	0	0	0	0	0	0	0	0	0	0	0	0	0	0	0	0	0	0	0	0	0	0	0	0	0
2015-08-26	15:57:51	15:58:34		徐州	丰县	欢口	唐庄	唐庄	3211308	0210202	2	31-40	1	2		4	0	0	0	0	0	0	0	0	0	0	0	0	0	0	0	0	0	0	0	0	0	0	0	0	0	0	0	0
2015-08-26	15:58:34	15:59:25		徐州	丰县	欢口	唐庄	唐庄	3211308	0210301	1	60-	1	2		2	0	0	0	0	0	0	0	0	0	0	0	0	0	0	0	0	0	0	0	0	0	0	0	0	0	0	0	0
2015-08-26	15:59:25	16:00:08		徐州	丰县	欢口	唐庄	唐庄	3211308	0210302	2	31-40	1	2		3	0	0	0	0	0	0	0	0	0	0	0	0	0	0	0	0	0	0	0	0	0	0	0	0	0	0	0	0
2015-08-26	16:00:09	16:01:13		徐州	丰县	欢口	唐庄	唐庄	3211308	0210303	1	11-20	1	15		3	0	0	0	0	0	0	0	0	0	0	0	0	0	0	0	0	0	0	0	0	0	0	0	0	0	0	0	0
2015-08-26	16:01:13	16:02:05		徐州	丰县	欢口	唐庄	唐庄	3211308	0210401	1	41-50	1	2		4	0	0	0	0	0	0	0	0	0	0	0	0	0	0	0	0	0	0	0	0	0	0	0	0	0	0	0	0
2015-08-26	16:02:05	16:02:49		徐州	丰县	欢口	唐庄	唐庄	3211308	0210402	2	41-50	1	2		3	0	0	0	0	0	0	0	0	0	0	0	0	0	0	0	0	0	0	0	0	0	0	0	0	0	0	0	0
2015-08-26	16:02:49	16:03:24		徐州	丰县	欢口	唐庄	唐庄	3211308	0210403	1	21-30	1	2		4	0	0	0	0	0	0	0	0	0	0	0	0	0	0	0	0	0	0	0	0	0	0	0	0	0	0	0	0
2015-08-26	16:03:25	16:04:35		徐州	丰县	欢口	唐庄	唐庄	3211308	0210501	2	60-	1	2		1	0	0	0	0	0	0	0	0	0	0	0	0	0	0	0	0	0	0	0	0	0	0	0	0	0	0	0	0
2015-08-26	16:04:36	16:05:16		徐州	丰县	欢口	唐庄	唐庄	3211308	0210502	1	31-40	1	2		3	0	0	0	0	0	0	0	0	0	0	0	0	0	0	0	0	0	0	0	0	0	0	0	0	0	0	0	0
2015-08-26	16:05:16	16:06:12		徐州	丰县	欢口	唐庄	唐庄	3211308	0210601	1	41-50	1	2		3	0	0	0	0	0	0	0	0	0	0	0	0	0	0	0	0	0	0	0	0	0	0	0	0	0	0	0	0
2015-08-26	16:06:12	16:07:18		徐州	丰县	欢口	唐庄	唐庄	3211308	0210602	2	0-10	1	15		2	0	0	0	0	0	0	0	0	0	0	0	0	0	0	0	0	0	0	0	0	0	0	0	0	0	0	0	0
2015-08-26	16:07:19	16:07:56		徐州	丰县	欢口	唐庄	唐庄	3211308	0210701	2	41-50	1	2		3	0	0	0	0	0	0	0	0	0	0	0	0	0	0	0	0	0	0	0	0	0	0	0	0	0	0	0	0
2015-08-26	16:07:56	16:08:47		徐州	丰县	欢口	唐庄	唐庄	3211308	0210702	1	11-20	1	15		2	0	0	0	0	0	0	0	0	0	0	0	0	0	0	0	0	0	0	0	0	0	0	0	0	0	0	0	0
2015-08-26	16:08:48	16:09:42		徐州	丰县	欢口	唐庄	唐庄	3211308	0210801	2	41-50	1	2		3	0	0	0	0	0	0	0	0	0	0	0	0	0	0	0	0	0	0	0	0	0	0	0	0	0	0	0	0
2015-08-26	16:09:42	16:10:43		徐州	丰县	欢口	唐庄	唐庄	3211308	0210901	1	60-	1	2		3	0	0	0	0	0	0	0	0	0	0	0	0	0	0	0	0	0	0	0	0	0	0	0	0	0	0	0	0
2015-08-26	16:10:44	16:11:22		徐州	丰县	欢口	唐庄	唐庄	3211308	0210902	2	60-	1	2		1	0	0	0	0	0	0	0	0	0	0	0	0	0	0	0	0	0	0	0	0	0	0	0	0	0	0	0	0
2015-08-26	16:11:23	16:12:14		徐州	丰县	欢口	唐庄	唐庄	3211308	0210903	1	31-40	1	2		3	0	0	0	0	0	0	0	0	0	0	0	0	0	0	0	0	0	0	0	0	0	0	0	0	0	0	0	0
2015-08-26	16:12:14	16:13:00		徐州	丰县	欢口	唐庄	唐庄	3211308	0210905	1	0-10	1	15		2	0	0	0	0	0	0	0	0	0	0	0	0	0	0	0	0	0	0	0	0	0	0	0	0	0	0	0	0
2015-08-26	16:13:00	16:13:43		徐州	丰县	欢口	唐庄	唐庄	3211308	0205502	2	51-60	1	2		2	0	0	0	0	0	0	0	0	0	0	0	0	0	0	0	0	0	0	0	0	0	0	0	0	0	0	0	0
2015-08-26	16:13:43	16:14:40		徐州	丰县	欢口	唐庄	唐庄	3211308	0205503	2	0-10	1	15		2	0	0	0	0	0	0	0	0	0	0	0	0	0	0	0	0	0	0	0	0	0	0	0	0	0	0	0	0
2015-08-26	16:14:41	15:24:05		徐州	丰县	欢口	唐庄	唐庄	3211308	0205601	2	31-40	1	2		3	0	0	0	0	0	0	0	0	0	0	0	0	0	0	0	0	0	0	0	0	0	0	0	0	0	0	0	0
2015-08-26	16:15:14	15:08:23		徐州	丰县	欢口	唐庄	唐庄	3211308	0205603	1	0-10	1	16		1	0	0	0	0	0	0	0	0	0	0	0	0	0	0	0	0	0	0	0	0	0	0	0	0	0	0	0	0
2015-08-26	16:16:25	16:16:55		徐州	丰县	欢口	唐庄	唐庄	3211308	0205702	2	60-	1	2		2	0	0	0	0	0	0	0	0	0	0	0	0	0	0	0	0	0	0	0	0	0	0	0	0	0	0	0	0
2015-08-26	16:16:55	16:17:26		徐州	丰县	欢口	唐庄	唐庄	3211308	0205703	2	41-50	1	2		3	0	0	0	0	0	0	0	0	0	0	0	0	0	0	0	0	0	0	0	0	0	0	0	0	0	0	0	0
2015-08-26	16:17:26	16:17:57		徐州	丰县	欢口	唐庄	唐庄	3211308	0205704	2	11-20	1	2		3	0	0	0	0	0	0	0	0	0	0	0	0	0	0	0	0	0	0	0	0	0	0	0	0	0	0	0	0
2015-08-26	16:17:58	16:18:30		徐州	丰县	欢口	唐庄	唐庄	3211308	0205705	1	0-10	1	15		2	0	0	0	0	0	0	0	0	0	0	0	0	0	0	0	0	0	0	0	0	0	0	0	0	0	0	0	0
2015-08-26	16:18:30	16:19:19		徐州	丰县	欢口	唐庄	唐庄	3211308	0205801	2	41-50	1	2		2	0	0	0	0	0	0	0	0	0	0	0	0	0	0	0	0	0	0	0	0	0	0	0	0	0	0	0	0
2015-08-26	16:19:19	16:19:44		徐州	丰县	欢口	唐庄	唐庄	3211308	0205802	2	21-30	1	2		3	0	0	0	0	0	0	0	0	0	0	0	0	0	0	0	0	0	0	0	0	0	0	0	0	0	0	0	0
2015-08-26	16:19:45	16:20:41		徐州	丰县	欢口	唐庄	唐庄	3211308	0205803	1	0-10	1	16		1	0	0	0	0	0	0	0	0	0	0	0	0	0	0	0	0	0	0	0	0	0	0	0	0	0	0	0	0
2015-08-26	16:20:41	16:48:27		徐州	丰县	欢口	唐庄	唐庄	3211308	0205901	1	60-	1	2		2	0	0	0	0	0	0	0	0	0	0	0	0	0	0	0	0	0	0	0	0	0	0	0	0	0	0	0	0
2015-08-26	16:22:03	16:22:35		徐州	丰县	欢口	唐庄	唐庄	3211308	0205902	2	60-	1	2		1	0	0	0	0	0	0	0	0	0	0	0	0	0	0	0	0	0	0	0	0	0	0	0	0	0	0	0	0
2015-08-26	16:22:36	16:23:10		徐州	丰县	欢口	唐庄	唐庄	3211308	0206101	1	60-	1	2		3	0	0	0	0	0	0	0	0	0	0	0	0	0	0	0	0	0	0	0	0	0	0	0	0	0	0	0	0
2015-08-26	16:23:11	16:24:16		徐州	丰县	欢口	唐庄	唐庄	3211308	0206103	2	11-20	1	15		3	0	0	0	0	0	0	0	0	0	0	0	0	0	0	0	0	0	0	0	0	0	0	0	0	0	0	0	0
2015-08-26	16:24:17	16:26:05		徐州	丰县	欢口	唐庄	唐庄	3211308	0206104	1	0-10	1	15		2	0	0	0	0	0	0	0	0	0	0	0	0	0	0	0	0	0	0	0	0	0	0	0	0	0	0	0	0
2015-08-26	16:26:05	16:50:16		徐州	丰县	欢口	唐庄	唐庄	3211308	0206201	1	60-	1	2		1	0	0	0	0	0	0	0	0	0	0	0	0	0	0	0	0	0	0	0	0	0	0	0	0	0	0	0	0
2015-08-26	16:45:37	16:46:12		徐州	丰县	欢口	唐庄	唐庄	3211308	0206202	2	60-	1	2		2	0	0	0	0	0	0	0	0	0	0	0	0	0	0	0	0	0	0	0	0	0	0	0	0	0	0	0	0
2015-08-26	16:46:13	16:46:57		徐州	丰县	欢口	唐庄	唐庄	3211308	0206203	1	31-40	1	2		3	0	0	0	0	0	0	0	0	0	0	0	0	0	0	0	0	0	0	0	0	0	0	0	0	0	0	0	0
2015-08-26	16:46:58	16:47:39		徐州	丰县	欢口	唐庄	唐庄	3211308	0206204	2	41-50	1	2		3	0	0	0	0	0	0	0	0	0	0	0	0	0	0	0	0	0	0	0	0	0	0	0	0	0	0	0	0
2015-08-26	16:47:40	16:49:20		徐州	丰县	欢口	唐庄	唐庄	3211308	0206205	2	11-20	1	15		3	0	0	0	0	0	0	0	0	0	0	0	0	0	0	0	0	0	0	0	0	0	0	0	0	0	0	0	0
2015-08-26	16:49:21	16:50:31		徐州	丰县	欢口	唐庄	唐庄	3211308	0206206	1	11-20	1	15		2	0	0	0	0	0	0	0	0	0	0	0	0	0	0	0	0	0	0	0	0	0	0	0	0	0	0	0	0
2015-08-26	16:50:32	16:51:12		徐州	丰县	欢口	唐庄	唐庄	3211308	0206301	1	51-60	1	7		4	0	0	0	0	0	0	0	0	0	0	0	0	0	0	0	0	0	0	0	0	0	0	0	0	0	0	0	0
2015-08-26	16:51:13	16:51:44		徐州	丰县	欢口	唐庄	唐庄	3211308	0206302	2	51-60	1	2		3	0	0	0	0	0	0	0	0	0	0	0	0	0	0	0	0	0	0	0	0	0	0	0	0	0	0	0	0
2015-08-26	16:51:44	16:52:42		徐州	丰县	欢口	唐庄	唐庄	3211308	0206303	1	0-10	1	16		1	0	0	0	0	0	0	0	0	0	0	0	0	0	0	0	0	0	0	0	0	0	0	0	0	0	0	0	0
2015-08-26	16:52:43	16:53:14		徐州	丰县	欢口	唐庄	唐庄	3211308	0206401	1	51-60	1	2		3	0	0	0	0	0	0	0	0	0	0	0	0	0	0	0	0	0	0	0	0	0	0	0	0	0	0	0	0
2015-08-26	16:53:15	16:54:17		徐州	丰县	欢口	唐庄	唐庄	3211308	0206403	1	0-10	1	16		1	0	0	0	0	0	0	0	0	0	0	0	0	0	0	0	0	0	0	0	0	0	0	0	0	0	0	0	0				0
2015-08-26	16:54:18	16:54:47		徐州	丰县	欢口	唐庄	唐庄	3211308	0206404	1	60-	1	2		3	0	0	0	0	0	0	0	0	0	0	0	0	0	0	0	0	0	0	0	0	0	0	0	0	0	0	0	0					0
2015-08-26	16:54:47	16:55:19		徐州	丰县	欢口	唐庄	唐庄	3211308	0206501	1	41-50	1	2		3	0	0	0	0	0	0	0	0	0	0	0	0	0	0	0	0	0	0	0	0	0	0	0	0	0	0	0	0
2015-08-26	16:55:20	16:56:21		徐州	丰县	欢口	唐庄	唐庄	3211308	0206502	2	41-50	1	2		2	0	0	0	0	0	0	0	0	0	0	0	0	0	0	0	0	0	0	0	0	0	0	0	0	0	0	0	0
2015-08-26	16:56:21	16:57:02		徐州	丰县	欢口	唐庄	唐庄	3211308	0206503	1	11-20	1	2		3	0	0	0	0	0	0	0	0	0	0	0	0	0	0	0	0	0	0	0	0	0	0	0	0	0	0	0	0
2015-08-26	16:57:02	16:57:53		徐州	丰县	欢口	唐庄	唐庄	3211308	0206601	1	51-60	1	2		3	0	0	0	0	0	0	0	0	0	0	0	0	0	0	0	0	0	0	0	0	0	0	0	0	0	0	0	0
2015-08-26	16:57:53	16:58:43		徐州	丰县	欢口	唐庄	唐庄	3211308	0206602	2	51-60	1	2		2	0	0	0	0	0	0	0	0	0	0	0	0	0	0	0	0	0	0	0	0	0	0	0	0	0	0	0	0
2015-08-26	16:58:43	16:59:44		徐州	丰县	欢口	唐庄	唐庄	3211308	0206701	1	51-60	1	2		4	0	0	0	0	0	0	0	0	0	0	0	0	0	0	0	0	0	0	0	0	0	0	0	0	0	0	0	0
2015-08-26	16:59:45	17:00:56		徐州	丰县	欢口	唐庄	唐庄	3211308	0206702	2	51-60	1	2		3	0	0	0	0	0	0	0	0	0	0	0	0	0	0	0	0	0	0	0	0	0	0	0	0	0	0	0	0
2015-08-26	17:00:57	17:01:41		徐州	丰县	欢口	唐庄	唐庄	3211308	0206703	2	21-30	1	2		5	0	0	0	0	0	0	0	0	0	0	0	0	0	0	0	0	0	0	0	0	0	0	0	0	0	0	0	0
2015-08-26	17:01:42	17:02:29		徐州	丰县	欢口	唐庄	唐庄	3211308	0206704	2	0-10	1	16		1	0	0	0	0	0	0	0	0	0	0	0	0	0	0	0	0	0	0	0	0	0	0	0	0	0	0	0	0
2015-08-26	17:02:30	17:03:23		徐州	丰县	欢口	唐庄	唐庄	3211308	0206705	1	0-10	1	16		1	0	0	0	0	0	0	0	0	0	0	0	0	0	0	0	0	0	0	0	0	0	0	0	0	0	0	0	0
2015-08-26	17:03:24	17:04:08		徐州	丰县	欢口	唐庄	唐庄	3211308	0206801	1	41-50	1	2		4	0	0	0	0	0	0	0	0	0	0	0	0	0	0	0	0	0	0	0	0	0	0	0	0	0	0	0	0
2015-08-26	17:04:08	17:04:40		徐州	丰县	欢口	唐庄	唐庄	3211308	0206802	1	11-20	1	15		2	0	0	0	0	0	0	0	0	0	0	0	0	0	0	0	0	0	0	0	0	0	0	0	0	0	0	0	0
2015-08-26	17:04:41	17:05:38		徐州	丰县	欢口	唐庄	唐庄	3211308	0206803	2	0-10	1	15		2	0	0	0	0	0	0	0	0	0	0	0	0	0	0	0	0	0	0	0	0	0	0	0	0	0	0	0	0
2015-08-26	17:05:39	17:06:15		徐州	丰县	欢口	唐庄	唐庄	3211308	0206901	1	60-	1	2		3	0	0	0	0	0	0	0	0	0	0	0	0	0	0	0	0	0	0	0	0	0	0	0	0	0	0	0	0
2015-08-26	17:06:15	17:06:56		徐州	丰县	欢口	唐庄	唐庄	3211308	0207101	1	51-60	1	2		3	0	0	0	0	0	0	0	0	0	0	0	0	0	0	0	0	0	0	0	0	0	0	0	0	0	0	0	0
2015-08-26	17:06:57	17:07:32		徐州	丰县	欢口	唐庄	唐庄	3211308	0207102	2	41-50	1	2		2	0	0	0	0	0	0	0	0	0	0	0	0	0	0	0	0	0	0	0	0	0	0	0	0	0	0	0	0
2015-08-26	17:07:32	17:08:19		徐州	丰县	欢口	唐庄	唐庄	3211308	0207103	1	11-20	1	15		3	0	0	0	0	0	0	0	0	0	0	0	0	0	0	0	0	0	0	0	0	0	0	0	0	0	0	0	0
2015-08-26	17:08:19	17:08:52		徐州	丰县	欢口	唐庄	唐庄	3211308	0207105	2	21-30	1	2		3	0	0	0	0	0	0	0	0	0	0	0	0	0	0	0	0	0	0	0	0	0	0	0	0	0	0	0	0
2015-08-26	17:08:52	17:09:36		徐州	丰县	欢口	唐庄	唐庄	3211308	0207106	2	0-10	1	16		1	0	0	0	0	0	0	0	0	0	0	0	0	0	0	0	0	0	0	0	0	0	0	0	0	0	0	0	0
2015-08-26	17:09:37	17:10:17		徐州	丰县	欢口	唐庄	唐庄	3211308	0207201	1	60-	1	2		2	0	0	0	0	0	0	0	0	0	0	0	0	0	0	0	0	0	0	0	0	0	0	0	0	0	0	0	0
2015-08-26	17:10:18	17:11:11		徐州	丰县	欢口	唐庄	唐庄	3211308	0207203	2	11-20	1	15		3	0	0	0	0	0	0	0	0	0	0	0	0	0	0	0	0	0	0	0	0	0	0	0	0	0	0	0	0
2015-08-26	17:11:12	17:12:11		徐州	丰县	欢口	唐庄	唐庄	3211308	0207204	1	11-20	1	15		3	0	0	0	0	0	0	0	0	0	0	0	0	0	0	0	0	0	0	0	0	0	0	0	0	0	0	0	0
2015-08-26	17:12:12	17:13:28		徐州	丰县	欢口	唐庄	唐庄	3211308	0207205	1	11-20	1	15		3	0	0	0	0	0	0	0	0	0	0	0	0	0	0	0	0	0	0	0	0	0	0	0	0	0	0	0	0
2015-08-26	17:13:29	17:14:51		徐州	丰县	欢口	唐庄	唐庄	3211308	0207301	1	60-	1	2		3	0	0	0	0	0	0	0	0	0	0	0	0	0	0	0	0	0	0	0	0	0	0	0	0	0	0	0	0
2015-08-26	17:14:52	17:15:57		徐州	丰县	欢口	唐庄	唐庄	3211308	0207302	2	60-	1	2		3	0	0	0	0	0	0	0	0	0	0	0	0	0	0	0	0	0	0	0	0	0	0	0	0	0	0	0	0
2015-08-26	17:15:58	17:16:58		徐州	丰县	欢口	唐庄	唐庄	3211308	0207401	1	41-50	1	2		4	0	0	0	0	0	0	0	0	0	0	0	0	0	0	0	0	0	0	0	0	0	0	0	0	0	0	0	0
2015-08-26	17:16:59	16:26:31		徐州	丰县	欢口	唐庄	唐庄	3211308	0207402	2	41-50	1	2		4	0	0	0	0	0	0	0	0	0	0	0	0	0	0	0	0	0	0	0	0	0	0	0	0	0	0	0	0
2015-08-26	17:18:08	16:46:31		徐州	丰县	欢口	唐庄	唐庄	3211308	0207701	1	41-50	1	2		3	0	0	0	0	0	0	0	0	0	0	0	0	0	0	0	0	0	0	0	0	0	0	0	0	0	0	0	0
2015-08-26	17:21:47	17:22:20		徐州	丰县	欢口	唐庄	唐庄	3211308	0207703	1	11-20	1	15		3	0	0	0	0	0	0	0	0	0	0	0	0	0	0	0	0	0	0	0	0	0	0	0	0	0	0	0	0
2015-08-26	17:22:21	17:23:00		徐州	丰县	欢口	唐庄	唐庄	3211308	0207202	2	60-	1	2		2	0	0	0	0	0	0	0	0	0	0	0	0	0	0	0	0	0	0	0	0	0	0	0	0	0	0	0	0
2015-08-26	17:23:01	17:23:38		徐州	丰县	欢口	唐庄	唐庄	3211308	0207104	2	11-20	1	2		3	0	0	0	0	0	0	0	0	0	0	0	0	0	0	0	0	0	0	0	0	0	0	0	0	0	0	0	0
2015-08-26	17:23:39	17:24:11		徐州	丰县	欢口	唐庄	唐庄	3211308	0207003	2	60-	1	2		1	0	0	0	0	0	0	0	0	0	0	0	0	0	0	0	0	0	0	0	0	0	0	0	0	0	0	0	0
2015-08-26	17:24:12	17:24:43		徐州	丰县	欢口	唐庄	唐庄	3211308	0206504	2	11-20	1	2		3	0	0	0	0	0	0	0	0	0	0	0	0	0	0	0	0	0	0	0	0	0	0	0	0	0	0	0	0
2015-08-26	17:24:43	17:25:15		徐州	丰县	欢口	唐庄	唐庄	3211308	0206402	2	51-60	1	2		3	0	0	0	0	0	0	0	0	0	0	0	0	0	0	0	0	0	0	0	0	0	0	0	0	0	0	0	0
2015-08-26	17:25:15	17:25:56		徐州	丰县	欢口	唐庄	唐庄	3211308	0206102	2	60-	1	2		2	0	0	0	0	0	0	0	0	0	0	0	0	0	0	0	0	0	0	0	0	0	0	0	0	0	0	0	0
2015-08-26	17:25:57	10:08:31		徐州	丰县	欢口	唐庄	唐庄	3211308	0206004	1	11-20	1	15		2	0	0	0	0	0	0	0	0	0	0	0	0	0	0	0	0	0	0	0	0	0	0	0	0	0	0	0	0
2015-08-27	10:08:32	16:53:14		徐州	丰县	欢口	唐庄	唐庄	3211308	0206003	1	11-20	1	15		2	0	0	0	0	0	0	0	0	0	0	0	0	0	0	0	0	0	0	0	0	0	0	0	0	0	0	0	0
2015-08-27	16:53:15	09:08:45		徐州	丰县	欢口	唐庄	唐庄	3211308	0206002	2	41-50	1	2		3	0	0	0	0	0	0	0	0	0	0	0	0	0	0	0	0	0	0	0	0	0	0	0	0	0	0	0	0
2015-08-31	16:42:56	14:31:28		徐州	丰县	单楼	苗城	苗城	3211308	0300101	1	51-60	1	2		2	0	0	0	0	0	0	0	0	0	0	0	0	0	0	0	0	0	0	0	0	0	0	0	0	0	0	0	0
2015-08-31	16:44:18	16:44:58		徐州	丰县	单楼	苗城	苗城	3211308	0300102	2	51-60	1	2		2	0	0	0	0	0	0	0	0	0	0	0	0	0	0	0	0	0	0	0	0	0	0	0	0	0	0	0	0
2015-08-31	16:44:58	16:45:37		徐州	丰县	单楼	苗城	苗城	3211308	0300103	2	0-10	1	15		2	0	0	0	0	0	0	0	0	0	0	0	0	0	0	0	0	0	0	0	0	0	0	0	0	0	0	0	0
2015-08-31	16:45:38	16:46:53		徐州	丰县	单楼	苗城	苗城	3211308	0300104	2	0-10	1	15		2	0	0	0	0	0	0	0	0	0	0	0	0	0	0	0	0	0	0	0	0	0	0	0	0	0	0	0	0
2015-08-31	16:46:53	16:47:27		徐州	丰县	单楼	苗城	苗城	3211308	0300201	1	51-60	1	2		2	0	0	0	0	0	0	0	0	0	0	0	0	0	0	0	0	0	0	0	0	0	0	0	0	0	0	0	0
2015-08-31	16:47:27	16:48:00		徐州	丰县	单楼	苗城	苗城	3211308	0300202	2	51-60	1	2		2	0	0	0	0	0	0	0	0	0	0	0	0	0	0	0	0	0	0	0	0	0	0	0	0	0	0	0	0
2015-08-31	16:48:00	16:48:40		徐州	丰县	单楼	苗城	苗城	3211308	0300301	2	41-50	1	2		1	0	0	0	0	0	0	0	0	0	0	0	0	0	0	0	0	0	0	0	0	0	0	0	0	0	0	0	0
2015-08-31	16:48:41	16:49:55		徐州	丰县	单楼	苗城	苗城	3211308	0300302	2	21-30	1	2		3	0	0	0	0	0	0	0	0	0	0	0	0	0	0	0	0	0	0	0	0	0	0	0	0	0	0	0	0
2015-08-31	16:49:56	16:50:30		徐州	丰县	单楼	苗城	苗城	3211308	0300401	1	51-60	1	2		2	0	0	0	0	0	0	0	0	0	0	0	0	0	0	0	0	0	0	0	0	0	0	0	0	0	0	0	0
2015-08-31	16:50:30	16:51:51		徐州	丰县	单楼	苗城	苗城	3211308	0300402	2	51-60	1	2		1	0	0	0	0	0	0	0	0	0	0	0	0	0	0	0	0	0	0	0	0	0	0	0	0	0	0	0	0
2015-08-31	16:51:52	15:26:55		徐州	丰县	单楼	苗城	苗城	3211308	0300501	2	60-	1	2		1	0	0	0	0	0	0	0	0	0	0	0	0	0	0	0	0	0	0	0	0	0	0	0	0	0	0	0	0
2015-08-31	16:52:30	14:07:36		徐州	丰县	单楼	苗城	苗城	3211308	0300601	1	60-	1	2		1	0	0	0	0	0	0	0	0	0	0	0	0	0	0	0	0	0	0	0	0	0	0	0	0	0	0	0	0
2015-08-31	16:53:26	16:53:56		徐州	丰县	单楼	苗城	苗城	3211308	0300602	1	21-30	1	2		3	0	0	0	0	0	0	0	0	0	0	0	0	0	0	0	0	0	0	0	0	0	0	0	0	0	0	0	0
2015-08-31	16:53:57	16:54:30		徐州	丰县	单楼	苗城	苗城	3211308	0300603	2	31-40	1	2		3	0	0	0	0	0	0	0	0	0	0	0	0	0	0	0	0	0	0	0	0	0	0	0	0	0	0	0	0
2015-08-31	16:54:30	16:55:13		徐州	丰县	单楼	苗城	苗城	3211308	0300701	2	60-	1	2		1	0	0	0	0	0	0	0	0	0	0	0	0	0	0	0	0	0	0	0	0	0	0	0	0	0	0	0	0
2015-08-31	16:55:13	16:55:49		徐州	丰县	单楼	苗城	苗城	3211308	0300801	1	60-	1	2		2	0	0	0	0	0	0	0	0	0	0	0	0	0	0	0	0	0	0	0	0	0	0	0	0	0	0	0	0
2015-08-31	16:55:49	16:56:28		徐州	丰县	单楼	苗城	苗城	3211308	0300802	2	60-	1	2		1	0	0	0	0	0	0	0	0	0	0	0	0	0	0	0	0	0	0	0	0	0	0	0	0	0	0	0	0
2015-08-31	16:56:28	16:57:07		徐州	丰县	单楼	苗城	苗城	3211308	0300901	2	60-	1	2		2	0	0	0	0	0	0	0	0	0	0	0	0	0	0	0	0	0	0	0	0	0	0	0	0	0	0	0	0
2015-08-31	16:57:07	16:57:40		徐州	丰县	单楼	苗城	苗城	3211308	0301001	1	21-30	1	2		3	0	0	0	0	0	0	0	0	0	0	0	0	0	0	0	0	0	0	0	0	0	0	0	0	0	0	0	0
2015-08-31	16:57:40	16:58:26		徐州	丰县	单楼	苗城	苗城	3211308	0301002	2	21-30	1	2		3	0	0	0	0	0	0	0	0	0	0	0	0	0	0	0	0	0	0	0	0	0	0	0	0	0	0	0	0
2015-08-31	16:58:26	16:59:29		徐州	丰县	单楼	苗城	苗城	3211308	0301003	2	51-60	1	2		1	0	0	0	0	0	0	0	0	0	0	0	0	0	0	0	0	0	0	0	0	0	0	0	0	0	0	0	0
2015-08-31	16:59:29	17:00:08		徐州	丰县	单楼	苗城	苗城	3211308	0301101	1	51-60	1	2		2	0	0	0	0	0	0	0	0	0	0	0	0	0	0	0	0	0	0	0	0	0	0	0	0	0	0	0	0
2015-08-31	17:00:08	17:00:55		徐州	丰县	单楼	苗城	苗城	3211308	0301102	1	60-	1	2		1	0	0	0	0	0	0	0	0	0	0	0	0	0	0	0	0	0	0	0	0	0	0	0	0	0	0	0	0
2015-08-31	17:00:55	17:01:39		徐州	丰县	单楼	苗城	苗城	3211308	0301103	2	51-60	1	2		3	0	0	0	0	0	0	0	0	0	0	0	0	0	0	0	0	0	0	0	0	0	0	0	0	0	0	0	0
2015-08-31	17:01:39	17:02:33		徐州	丰县	单楼	苗城	苗城	3211308	0301201	2	60-	1	2		1	0	0	0	0	0	0	0	0	0	0	0	0	0	0	0	0	0	0	0	0	0	0	0	0	0	0	0	0
2015-08-31	17:02:34	17:03:10		徐州	丰县	单楼	苗城	苗城	3211308	0301301	2	31-40	1	2		3	0	0	0	0	0	0	0	0	0	0	0	0	0	0	0	0	0	0	0	0	0	0	0	0	0	0	0	0
2015-08-31	17:03:10	17:03:45		徐州	丰县	单楼	苗城	苗城	3211308	0301401	1	51-60	1	2		3	0	0	0	0	0	0	0	0	0	0	0	0	0	0	0	0	0	0	0	0	0	0	0	0	0	0	0	0
2015-08-31	17:03:45	17:06:15		徐州	丰县	单楼	苗城	苗城	3211308	0301402	2	51-60	1	2		2	0	0	0	0	0	0	0	0	0	0	0	0	0	0	0	0	0	0	0	0	0	0	0	0	0	0	0	0
2015-08-31	17:06:15	17:06:55		徐州	丰县	单楼	苗城	苗城	3211308	0301501	1	51-60	1	2		3	0	0	0	0	0	0	0	0	0	0	0	0	0	0	0	0	0	0	0	0	0	0	0	0	0	0	0	0
2015-08-31	17:06:56	17:07:30		徐州	丰县	单楼	苗城	苗城	3211308	0301502	2	51-60	1	2		3	0	0	0	0	0	0	0	0	0	0	0	0	0	0	0	0	0	0	0	0	0	0	0	0	0	0	0	0
2015-08-31	17:07:30	17:08:30		徐州	丰县	单楼	苗城	苗城	3211308	0301602	2	41-50	1	2		2	0	0	0	0	0	0	0	0	0	0	0	0	0	0	0	0	0	0	0	0	0	0	0	0	0	0	0	0
2015-08-31	17:08:31	17:09:19		徐州	丰县	单楼	苗城	苗城	3211308	0301701	1	60-	1	2		2	0	0	0	0	0	0	0	0	0	0	0	0	0	0	0	0	0	0	0	0	0	0	0	0	0	0	0	0
2015-08-31	17:09:19	17:10:24		徐州	丰县	单楼	苗城	苗城	3211308	0301702	2	60-	1	2		2	0	0	0	0	0	0	0	0	0	0	0	0	0	0	0	0	0	0	0	0	0	0	0	0	0	0	0	0
2015-08-31	17:10:25	15:31:49		徐州	丰县	单楼	苗城	苗城	3211308	0301801	1	60-	1	2		2	0	0	0	0	0	0	0	0	0	0	0	0	0	0	0	0	0	0	0	0	0	0	0	0	0	0	0	0
2015-08-31	17:11:53	17:12:19		徐州	丰县	单楼	苗城	苗城	3211308	0301802	2	60-	1	2		1	0	0	0	0	0	0	0	0	0	0	0	0	0	0	0	0	0	0	0	0	0	0	0	0	0	0	0	0
2015-08-31	17:12:20	17:13:07		徐州	丰县	单楼	苗城	苗城	3211308	0301901	1	60-	1	2		2	0	0	0	0	0	0	0	0	0	0	0	0	0	0	0	0	0	0	0	0	0	0	0	0	0	0	0	0
2015-08-31	17:13:07	17:13:39		徐州	丰县	单楼	苗城	苗城	3211308	0301902	2	60-	1	2		2	0	0	0	0	0	0	0	0	0	0	0	0	0	0	0	0	0	0	0	0	0	0	0	0	0	0	0	0
2015-08-31	17:13:40	17:14:21		徐州	丰县	单楼	苗城	苗城	3211308	0302001	2	60-	1	2		2	0	0	0	0	0	0	0	0	0	0	0	0	0	0	0	0	0	0	0	0	0	0	0	0	0	0	0	0
2015-08-31	17:14:21	17:15:04		徐州	丰县	单楼	苗城	苗城	3211308	0302101	1	60-	1	2		2	0	0	0	0	0	0	0	0	0	0	0	0	0	0	0	0	0	0	0	0	0	0	0	0	0	0	0	0
2015-08-31	17:15:04	17:15:57		徐州	丰县	单楼	苗城	苗城	3211308	0302201	1	60-	1	2		2	0	0	0	0	0	0	0	0	0	0	0	0	0	0	0	0	0	0	0	0	0	0	0	0	0	0	0	0
2015-08-31	17:15:57	17:16:51		徐州	丰县	单楼	苗城	苗城	3211308	0302301	2	60-	1	2		1	0	0	0	0	0	0	0	0	0	0	0	0	0	0	0	0	0	0	0	0	0	0	0	0	0	0	0	0
2015-08-31	17:16:51	17:17:24		徐州	丰县	单楼	苗城	苗城	3211308	0302401	2	60-	1	2		1	0	0	0	0	0	0	0	0	0	0	0	0	0	0	0	0	0	0	0	0	0	0	0	0	0	0	0	0
2015-08-31	17:17:25	17:17:56		徐州	丰县	单楼	苗城	苗城	3211308	0302501	1	51-60	1	2		2	0	0	0	0	0	0	0	0	0	0	0	0	0	0	0	0	0	0	0	0	0	0	0	0	0	0	0	0
2015-08-31	17:17:57	08:44:25		徐州	丰县	单楼	苗城	苗城	3211308	0302502	2	51-60	1	2		1	0	0	0	0	0	0	0	0	0	0	0	0	0	0	0	0	0	0	0	0	0	0	0	0	0	0	0	0
2015-09-01	08:44:26	08:45:58		徐州	丰县	单楼	苗城	苗城	3211308	0302601	2	60-	1	2		3	0	0	0	0	0	0	0	0	0	0	0	0	0	0	0	0	0	0	0	0	0	0	0	0	0	0	0	0
2015-09-01	08:45:58	08:46:45		徐州	丰县	单楼	苗城	苗城	3211308	0302701	2	41-50	1	2		2	0	0	0	0	0	0	0	0	0	0	0	0	0	0	0	0	0	0	0	0	0	0	0	0	0	0	0	0
2015-09-01	08:46:46	08:47:53		徐州	丰县	单楼	苗城	苗城	3211308	0302801	1	41-50	1	2		2	0	0	0	0	0	0	0	0	0	0	0	0	0	0	0	0	0	0	0	0	0	0	0	0	0	0	0	0
2015-09-01	08:47:54	08:49:47		徐州	丰县	单楼	苗城	苗城	3211308	0303001	1	31-40	1	2		2	0	0	0	0	0	0	0	0	0	0	0	0	0	0	0	0	0	0	0	0	0	0	0	0	0	0	0	0
2015-09-01	08:49:47	08:50:37		徐州	丰县	单楼	苗城	苗城	3211308	0303003	2	51-60	1	2		1	0	0	0	0	0	0	0	0	0	0	0	0	0	0	0	0	0	0	0	0	0	0	0	0	0	0	0	0
2015-09-01	08:50:37	08:51:29		徐州	丰县	单楼	苗城	苗城	3211308	0303101	2	51-60	1	2		1	0	0	0	0	0	0	0	0	0	0	0	0	0	0	0	0	0	0	0	0	0	0	0	0	0	0	0	0
2015-09-01	08:51:29	08:52:20		徐州	丰县	单楼	苗城	苗城	3211308	0303201	1	51-60	1	2		2	0	0	0	0	0	0	0	0	0	0	0	0	0	0	0	0	0	0	0	0	0	0	0	0	0	0	0	0
2015-09-01	08:52:20	10:39:43		徐州	丰县	单楼	苗城	苗城	3211308	0303202	2	41-50	1	2		2	0	0	0	0	0	0	0	0	0	0	0	0	0	0	0	0	0	0	0	0	0	0	0	0	0	0	0	0
2015-09-01	08:53:19	08:59:48		徐州	丰县	单楼	苗城	苗城	3211308	0303301	2	60-	1	2		1	0	0	0	0	0	0	0	0	0	0	0	0	0	0	0	0	0	0	0	0	0	0	0	0	0	0	0	0
2015-09-01	08:59:49	09:00:46		徐州	丰县	单楼	苗城	苗城	3211308	0303401	1	41-50	1	2		3	0	0	0	0	0	0	0	0	0	0	0	0	0	0	0	0	0	0	0	0	0	0	0	0	0	0	0	0
2015-09-01	09:00:47	09:01:32		徐州	丰县	单楼	苗城	苗城	3211308	0303402	2	41-50	1	2		3	0	0	0	0	0	0	0	0	0	0	0	0	0	0	0	0	0	0	0	0	0	0	0	0	0	0	0	0
2015-09-01	09:01:32	09:03:34		徐州	丰县	单楼	苗城	苗城	3211308	0303403	1	21-30	1	2		4	0	0	0	0	0	0	0	0	0	0	0	0	0	0	0	0	0	0	0	0	0	0	0	0	0	0	0	0
2015-09-01	09:03:34	09:04:21		徐州	丰县	单楼	苗城	苗城	3211308	0303404	2	11-20	1	2		4	0	0	0	0	0	0	0	0	0	0	0	0	0	0	0	0	0	0	0	0	0	0	0	0	0	0	0	0
2015-09-01	09:04:22	09:05:11		徐州	丰县	单楼	苗城	苗城	3211308	0303405	2	11-20	1	2		4	0	0	0	0	0	0	0	0	0	0	0	0	0	0	0	0	0	0	0	0	0	0	0	0	0	0	0	0
2015-09-01	09:05:12	09:43:52		徐州	丰县	单楼	苗城	苗城	3211308	0303406	1	0-10	1	16		1	0	0	0	0	0	0	0	0	0	0	0	0	0	0	0	0	0	0	0	0	0	0	0	0	0	0	0	0				0
2015-09-01	09:05:52	09:06:34		徐州	丰县	单楼	苗城	苗城	3211308	0303501	1	60-	1	2		2	0	0	0	0	0	0	0	0	0	0	0	0	0	0	0	0	0	0	0	0	0	0	0	0	0	0	0	0					0
2015-09-01	09:06:34	09:07:25		徐州	丰县	单楼	苗城	苗城	3211308	0303502	2	60-	1	2		1	0	0	0	0	0	0	0	0	0	0	0	0	0	0	0	0	0	0	0	0	0	0	0	0	0	0	0	0
2015-09-01	09:07:26	15:37:18		徐州	丰县	单楼	苗城	苗城	3211308	0303503	1	0-10	1	15		2	0	0	0	0	0	0	0	0	0	0	0	0	0	0	0	0	0	0	0	0	0	0	0	0	0	0	0	0
2015-09-01	09:09:00	09:10:26		徐州	丰县	单楼	苗城	苗城	3211308	0303504	2	11-20	1	2		4	0	0	0	0	0	0	0	0	0	0	0	0	0	0	0	0	0	0	0	0	0	0	0	0	0	0	0	0
2015-09-01	09:10:27	09:11:05		徐州	丰县	单楼	苗城	苗城	3211308	0303601	2	60-	1	2		1	0	0	0	0	0	0	0	0	0	0	0	0	0	0	0	0	0	0	0	0	0	0	0	0	0	0	0	0
2015-09-01	09:11:06	09:12:05		徐州	丰县	单楼	苗城	苗城	3211308	0303602	1	41-50	1	2		1	0	0	0	0	0	0	0	0	0	0	0	0	0	0	0	0	0	0	0	0	0	0	0	0	0	0	0	0
2015-09-01	09:12:06	09:13:07		徐州	丰县	单楼	苗城	苗城	3211308	0303603	2	31-40	1	2		2	0	0	0	0	0	0	0	0	0	0	0	0	0	0	0	0	0	0	0	0	0	0	0	0	0	0	0	0
2015-09-01	09:13:08	09:13:53		徐州	丰县	单楼	苗城	苗城	3211308	0303701	1	60-	1	2		1	0	0	0	0	0	0	0	0	0	0	0	0	0	0	0	0	0	0	0	0	0	0	0	0	0	0	0	0
2015-09-01	09:13:53	09:14:36		徐州	丰县	单楼	苗城	苗城	3211308	0303801	2	41-50	1	2		1	0	0	0	0	0	0	0	0	0	0	0	0	0	0	0	0	0	0	0	0	0	0	0	0	0	0	0	0
2015-09-01	09:14:37	09:17:06		徐州	丰县	单楼	苗城	苗城	3211308	0303901	1	51-60	1	2		1	0	0	0	0	0	0	0	0	0	0	0	0	0	0	0	0	0	0	0	0	0	0	0	0	0	0	0	0
2015-09-01	09:17:07	09:18:49		徐州	丰县	单楼	苗城	苗城	3211308	0303902	2	51-60	1	2		1	0	0	0	0	0	0	0	0	0	0	0	0	0	0	0	0	0	0	0	0	0	0	0	0	0	0	0	0
2015-09-01	09:18:50	09:19:53		徐州	丰县	单楼	苗城	苗城	3211308	0304101	1	60-	1	2		1	0	0	0	0	0	0	0	0	0	0	0	0	0	0	0	0	0	0	0	0	0	0	0	0	0	0	0	0
2015-09-01	09:19:54	09:20:30		徐州	丰县	单楼	苗城	苗城	3211308	0304102	2	60-	1	2		2	0	0	0	0	0	0	0	0	0	0	0	0	0	0	0	0	0	0	0	0	0	0	0	0	0	0	0	0
2015-09-01	09:20:30	09:21:45		徐州	丰县	单楼	苗城	苗城	3211308	0304201	1	60-	1	2		1	0	0	0	0	0	0	0	0	0	0	0	0	0	0	0	0	0	0	0	0	0	0	0	0	0	0	0	0
2015-09-01	09:21:45	09:22:39		徐州	丰县	单楼	苗城	苗城	3211308	0304301	2	60-	1	2		1	0	0	0	0	0	0	0	0	0	0	0	0	0	0	0	0	0	0	0	0	0	0	0	0	0	0	0	0
2015-09-01	09:22:40	09:23:30		徐州	丰县	单楼	苗城	苗城	3211308	0304401	1	41-50	1	2		2	0	0	0	0	0	0	0	0	0	0	0	0	0	0	0	0	0	0	0	0	0	0	0	0	0	0	0	0
2015-09-01	09:23:31	09:24:25		徐州	丰县	单楼	苗城	苗城	3211308	0304501	1	51-60	1	2		2	0	0	0	0	0	0	0	0	0	0	0	0	0	0	0	0	0	0	0	0	0	0	0	0	0	0	0	0
2015-09-01	09:24:25	10:00:17		徐州	丰县	单楼	苗城	苗城	3211308	0304502	2	60-	1	2		1	0	0	0	0	0	0	0	0	0	0	0	0	0	0	0	0	0	0	0	0	0	0	0	0	0	0	0	0
2015-09-01	09:25:16	09:25:56		徐州	丰县	单楼	苗城	苗城	3211308	0304601	2	60-	1	2		1	0	0	0	0	0	0	0	0	0	0	0	0	0	0	0	0	0	0	0	0	0	0	0	0	0	0	0	0
2015-09-01	09:25:56	09:27:18		徐州	丰县	单楼	苗城	苗城	3211308	0304602	1	60-	1	2		1	0	0	0	0	0	0	0	0	0	0	0	0	0	0	0	0	0	0	0	0	0	0	0	0	0	0	0	0
2015-09-01	09:27:18	16:22:09		徐州	丰县	单楼	苗城	苗城	3211308	0304701	1	60-	1	2		4	0	0	0	0	0	0	0	0	0	0	0	0	0	0	0	0	0	0	0	0	0	0	0	0	0	0	0	0
2015-09-01	09:28:32	09:29:31		徐州	丰县	单楼	苗城	苗城	3211308	0304801	1	60-	1	2		1	0	0	0	0	0	0	0	0	0	0	0	0	0	0	0	0	0	0	0	0	0	0	0	0	0	0	0	0
2015-09-01	09:29:32	14:16:15		徐州	丰县	单楼	苗城	苗城	3211308	0304802	2	60-	1	2		1	0	0	0	0	0	0	0	0	0	0	0	0	0	0	0	0	0	0	0	0	0	0	0	0	0	0	0	0
2015-09-01	14:16:16	14:16:57		徐州	丰县	单楼	苗城	苗城	3211308	0304901	1	60-	1	2		1	0	0	0	0	0	0	0	0	0	0	0	0	0	0	0	0	0	0	0	0	0	0	0	0	0	0	0	0
2015-09-01	14:16:57	14:22:23		徐州	丰县	单楼	苗城	苗城	3211308	0305101	1	60-	1	2		2	0	0	0	0	0	0	0	0	0	0	0	0	0	0	0	0	0	0	0	0	0	0	0	0	0	0	0	0
2015-09-01	14:22:24	14:25:02		徐州	丰县	单楼	苗城	苗城	3211308	0305201	2	41-50	1	2		1	0	0	0	0	0	0	0	0	0	0	0	0	0	0	0	0	0	0	0	0	0	0	0	0	0	0	0	0
2015-09-01	14:25:03	15:17:53		徐州	丰县	单楼	苗城	苗城	3211308	0305102	1	51-60	1	2		4	0	0	0	0	0	0	0	0	0	0	0	0	0	0	0	0	0	0	0	0	0	0	0	0	0	0	0	0
2015-09-01	15:17:53	15:19:24		徐州	丰县	单楼	苗城	苗城	3211308	0305301	1	60-	1	2		1	0	0	0	0	0	0	0	0	0	0	0	0	0	0	0	0	0	0	0	0	0	0	0	0	0	0	0	0
2015-09-01	15:19:24	15:20:05		徐州	丰县	单楼	苗城	苗城	3211308	0305401	2	60-	1	2		1	0	0	0	0	0	0	0	0	0	0	0	0	0	0	0	0	0	0	0	0	0	0	0	0	0	0	0	0
2015-09-01	15:20:06	15:20:46		徐州	丰县	单楼	苗城	苗城	3211308	0305402	1	31-40	1	2		4	0	0	0	0	0	0	0	0	0	0	0	0	0	0	0	0	0	0	0	0	0	0	0	0	0	0	0	0
2015-09-01	15:20:47	15:21:44		徐州	丰县	单楼	苗城	苗城	3211308	0305403	2	21-30	1	2		4	0	0	0	0	0	0	0	0	0	0	0	0	0	0	0	0	0	0	0	0	0	0	0	0	0	0	0	0
2015-09-01	15:21:44	10:08:03		徐州	丰县	单楼	苗城	苗城	3211308	0305404	1	11-20	1	15		2	0	0	0	0	0	0	0	0	0	0	0	0	0	0	0	0	0	0	0	0	0	0	0	0	0	0	0	0
2015-09-01	15:22:41	15:23:34		徐州	丰县	单楼	苗城	苗城	3211308	0305501	2	51-60	1	2		1	0	0	0	0	0	0	0	0	0	0	0	0	0	0	0	0	0	0	0	0	0	0	0	0	0	0	0	0
2015-09-01	15:23:34	15:24:54		徐州	丰县	单楼	苗城	苗城	3211308	0305502	1	51-60	1	2		2	0	0	0	0	0	0	0	0	0	0	0	0	0	0	0	0	0	0	0	0	0	0	0	0	0	0	0	0
2015-09-01	15:24:55	15:25:50		徐州	丰县	单楼	苗城	苗城	3211308	0305601	2	51-60	1	2		1	0	0	0	0	0	0	0	0	0	0	0	0	0	0	0	0	0	0	0	0	0	0	0	0	0	0	0	0
2015-09-01	15:25:50	15:26:42		徐州	丰县	单楼	苗城	苗城	3211308	0305602	2	21-30	1	2		3	0	0	0	0	0	0	0	0	0	0	0	0	0	0	0	0	0	0	0	0	0	0	0	0	0	0	0	0
2015-09-01	15:26:43	15:27:26		徐州	丰县	单楼	苗城	苗城	3211308	0305603	1	31-40	1	2		3	0	0	0	0	0	0	0	0	0	0	0	0	0	0	0	0	0	0	0	0	0	0	0	0	0	0	0	0
2015-09-01	15:27:27	15:28:17		徐州	丰县	单楼	苗城	苗城	3211308	0305701	2	31-40	1	2		3	0	0	0	0	0	0	0	0	0	0	0	0	0	0	0	0	0	0	0	0	0	0	0	0	0	0	0	0
2015-09-01	15:28:17	15:28:55		徐州	丰县	单楼	苗城	苗城	3211308	0305702	1	60-	1	2		2	0	0	0	0	0	0	0	0	0	0	0	0	0	0	0	0	0	0	0	0	0	0	0	0	0	0	0	0
2015-09-01	15:28:55	10:13:04		徐州	丰县	单楼	苗城	苗城	3211308	0305704	2	11-20	1	15		3	0	0	0	0	0	0	0	0	0	0	0	0	0	0	0	0	0	0	0	0	0	0	0	0	0	0	0	0
2015-09-01	15:29:48	15:30:36		徐州	丰县	单楼	苗城	苗城	3211308	0305801	1	60-	1	2		2	0	0	0	0	0	0	0	0	0	0	0	0	0	0	0	0	0	0	0	0	0	0	0	0	0	0	0	0
2015-09-01	15:30:37	15:31:31		徐州	丰县	单楼	苗城	苗城	3211308	0305802	2	60-	1	2		2	0	0	0	0	0	0	0	0	0	0	0	0	0	0	0	0	0	0	0	0	0	0	0	0	0	0	0	0
2015-09-01	15:31:31	15:32:07		徐州	丰县	单楼	苗城	苗城	3211308	0305901	2	41-50	1	2		2	0	0	0	0	0	0	0	0	0	0	0	0	0	0	0	0	0	0	0	0	0	0	0	0	0	0	0	0
2015-09-01	15:32:07	15:32:46		徐州	丰县	单楼	苗城	苗城	3211308	0305902	2	11-20	1	2		3	0	0	0	0	0	0	0	0	0	0	0	0	0	0	0	0	0	0	0	0	0	0	0	0	0	0	0	0
2015-09-01	15:32:47	15:33:31		徐州	丰县	单楼	苗城	苗城	3211308	0306001	2	41-50	1	2		3	0	0	0	0	0	0	0	0	0	0	0	0	0	0	0	0	0	0	0	0	0	0	0	0	0	0	0	0
2015-09-01	15:55:25	15:56:17		徐州	丰县	单楼	苗城	苗城	3211308	0309101	1	51-60	1	2		1	0	0	0	0	0	0	0	0	0	0	0	0	0	0	0	0	0	0	0	0	0	0	0	0	0	0	0	0
2015-09-01	15:56:17	15:56:49		徐州	丰县	单楼	苗城	苗城	3211308	0309201	1	51-60	1	2		1	0	0	0	0	0	0	0	0	0	0	0	0	0	0	0	0	0	0	0	0	0	0	0	0	0	0	0	0
2015-09-01	15:56:49	15:57:17		徐州	丰县	单楼	苗城	苗城	3211308	0309202	2	51-60	1	2		1	0	0	0	0	0	0	0	0	0	0	0	0	0	0	0	0	0	0	0	0	0	0	0	0	0	0	0	0
2015-09-01	15:57:17	15:57:48		徐州	丰县	单楼	苗城	苗城	3211308	0309301	1	51-60	1	2		2	0	0	0	0	0	0	0	0	0	0	0	0	0	0	0	0	0	0	0	0	0	0	0	0	0	0	0	0
2015-09-01	15:57:48	15:58:14		徐州	丰县	单楼	苗城	苗城	3211308	0309501	1	51-60	1	2		3	0	0	0	0	0	0	0	0	0	0	0	0	0	0	0	0	0	0	0	0	0	0	0	0	0	0	0	0
2015-09-01	15:58:14	15:58:49		徐州	丰县	单楼	苗城	苗城	3211308	0309502	2	51-60	1	2		2	0	0	0	0	0	0	0	0	0	0	0	0	0	0	0	0	0	0	0	0	0	0	0	0	0	0	0	0
2015-09-01	15:58:49	15:59:22		徐州	丰县	单楼	苗城	苗城	3211308	0309503	1	21-30	1	2		3	0	0	0	0	0	0	0	0	0	0	0	0	0	0	0	0	0	0	0	0	0	0	0	0	0	0	0	0
2015-09-01	15:59:22	15:59:53		徐州	丰县	单楼	苗城	苗城	3211308	0309504	1	21-30	1	2		3	0	0	0	0	0	0	0	0	0	0	0	0	0	0	0	0	0	0	0	0	0	0	0	0	0	0	0	0
2015-09-01	15:59:54	16:00:22		徐州	丰县	单楼	苗城	苗城	3211308	0309505	2	21-30	1	2		3	0	0	0	0	0	0	0	0	0	0	0	0	0	0	0	0	0	0	0	0	0	0	0	0	0	0	0	0
2015-09-01	16:00:23	16:00:52		徐州	丰县	单楼	苗城	苗城	3211308	0309506	2	31-40	1	2		3	0	0	0	0	0	0	0	0	0	0	0	0	0	0	0	0	0	0	0	0	0	0	0	0	0	0	0	0
2015-09-01	16:00:52	16:01:39		徐州	丰县	单楼	苗城	苗城	3211308	0309507	1	0-10	1	16		1	0	0	0	0	0	0	0	0	0	0	0	0	0	0	0	0	0	0	0	0	0	0	0	0	0	0	0	0				0
2015-09-01	16:01:40	16:02:21		徐州	丰县	单楼	苗城	苗城	3211308	0309508	2	0-10	1	16		1	0	0	0	0	0	0	0	0	0	0	0	0	0	0	0	0	0	0	0	0	0	0	0	0	0	0	0	0				0	0
2015-09-01	16:02:22	09:39:48		徐州	丰县	单楼	苗城	苗城	3211308	0309509	2	0-10	1	16		1	0	0	0	0	0	0	0	0	0	0	0	0	0	0	0	0	0	0	0	0	0	0	0	0	0	0	0	0				0	0
2015-09-01	16:03:02	16:03:40		徐州	丰县	单楼	苗城	苗城	3211308	0309701	2	21-30	1	2		2	0	0	0	0	0	0	0	0	0	0	0	0	0	0	0	0	0	0	0	0	0	0	0	0	0	0	0	0					0
2015-09-01	16:03:41	16:04:06		徐州	丰县	单楼	苗城	苗城	3211308	0309702	2	41-50	1	2		2	0	0	0	0	0	0	0	0	0	0	0	0	0	0	0	0	0	0	0	0	0	0	0	0	0	0	0	0
2015-09-01	16:04:06	10:09:50		徐州	丰县	单楼	苗城	苗城	3211308	0309801	2	41-50	1	2		2	0	0	0	0	0	0	0	0	0	0	0	0	0	0	0	0	0	0	0	0	0	0	0	0	0	0	0	0
2015-09-01	16:04:36	10:56:53		徐州	丰县	单楼	苗城	苗城	3211308	0311602	2	60-	1	2		1	0	0	0	0	0	0	0	0	0	0	0	0	0	0	0	0	0	0	0	0	0	0	0	0	0	0	0	0
2015-09-01	16:05:08	16:05:46		徐州	丰县	单楼	苗城	苗城	3211308	0311701	1	51-60	1	2		3	0	0	0	0	0	0	0	0	0	0	0	0	0	0	0	0	0	0	0	0	0	0	0	0	0	0	0	0
2015-09-01	16:05:46	16:06:13		徐州	丰县	单楼	苗城	苗城	3211308	0311702	2	51-60	1	2		3	0	0	0	0	0	0	0	0	0	0	0	0	0	0	0	0	0	0	0	0	0	0	0	0	0	0	0	0
2015-09-01	16:06:13	16:06:57		徐州	丰县	单楼	苗城	苗城	3211308	0311801	2	41-50	1	2		3	0	0	0	0	0	0	0	0	0	0	0	0	0	0	0	0	0	0	0	0	0	0	0	0	0	0	0	0
2015-09-01	16:06:57	16:07:25		徐州	丰县	单楼	苗城	苗城	3211308	0311802	1	41-50	1	2		3	0	0	0	0	0	0	0	0	0	0	0	0	0	0	0	0	0	0	0	0	0	0	0	0	0	0	0	0
2015-09-01	16:07:26	16:07:55		徐州	丰县	单楼	苗城	苗城	3211308	0312001	1	60-	1	2		1	0	0	0	0	0	0	0	0	0	0	0	0	0	0	0	0	0	0	0	0	0	0	0	0	0	0	0	0
2015-09-01	16:07:55	16:08:28		徐州	丰县	单楼	苗城	苗城	3211308	0312101	1	51-60	1	2		3	0	0	0	0	0	0	0	0	0	0	0	0	0	0	0	0	0	0	0	0	0	0	0	0	0	0	0	0
2015-09-01	16:08:29	16:09:01		徐州	丰县	单楼	苗城	苗城	3211308	0312102	1	21-30	1	2		1	0	0	0	0	0	0	0	0	0	0	0	0	0	0	0	0	0	0	0	0	0	0	0	0	0	0	0	0
2015-09-01	16:09:01	16:09:30		徐州	丰县	单楼	苗城	苗城	3211308	0312103	2	51-60	1	2		2	0	0	0	0	0	0	0	0	0	0	0	0	0	0	0	0	0	0	0	0	0	0	0	0	0	0	0	0
2015-09-01	16:09:30	16:10:19		徐州	丰县	单楼	苗城	苗城	3211308	0312104	2	21-30	1	2		3	0	0	0	0	0	0	0	0	0	0	0	0	0	0	0	0	0	0	0	0	0	0	0	0	0	0	0	0
2015-09-01	16:10:20	16:11:12		徐州	丰县	单楼	苗城	苗城	3211308	0312105	2	11-20	1	2		3	0	0	0	0	0	0	0	0	0	0	0	0	0	0	0	0	0	0	0	0	0	0	0	0	0	0	0	0
2015-09-01	16:11:13	16:11:44		徐州	丰县	单楼	苗城	苗城	3211308	0312201	2	60-	1	2		1	0	0	0	0	0	0	0	0	0	0	0	0	0	0	0	0	0	0	0	0	0	0	0	0	0	0	0	0
2015-09-01	16:11:44	16:12:12		徐州	丰县	单楼	苗城	苗城	3211308	0312301	1	60-	1	2		2	0	0	0	0	0	0	0	0	0	0	0	0	0	0	0	0	0	0	0	0	0	0	0	0	0	0	0	0
2015-09-01	16:12:13	16:12:37		徐州	丰县	单楼	苗城	苗城	3211308	0312302	2	60-	1	2		2	0	0	0	0	0	0	0	0	0	0	0	0	0	0	0	0	0	0	0	0	0	0	0	0	0	0	0	0
2015-09-01	16:12:37	16:13:09		徐州	丰县	单楼	苗城	苗城	3211308	0312401	2	31-40	1	2		2	0	0	0	0	0	0	0	0	0	0	0	0	0	0	0	0	0	0	0	0	0	0	0	0	0	0	0	0
2015-09-01	16:13:10	16:13:45		徐州	丰县	单楼	苗城	苗城	3211308	0312402	1	0-10	1	15		2	0	0	0	0	0	0	0	0	0	0	0	0	0	0	0	0	0	0	0	0	0	0	0	0	0	0	0	0
2015-09-01	16:13:46	16:14:13		徐州	丰县	单楼	苗城	苗城	3211308	0312501	1	51-60	1	2		1	0	0	0	0	0	0	0	0	0	0	0	0	0	0	0	0	0	0	0	0	0	0	0	0	0	0	0	0
2015-09-01	16:14:13	16:14:37		徐州	丰县	单楼	苗城	苗城	3211308	0312502	2	51-60	1	2		1	0	0	0	0	0	0	0	0	0	0	0	0	0	0	0	0	0	0	0	0	0	0	0	0	0	0	0	0
2015-09-01	16:14:37	16:15:07		徐州	丰县	单楼	苗城	苗城	3211308	0312601	1	60-	1	2		2	0	0	0	0	0	0	0	0	0	0	0	0	0	0	0	0	0	0	0	0	0	0	0	0	0	0	0	0
2015-09-01	15:33:32	15:34:17		徐州	丰县	单楼	苗城	苗城	3211308	0306101	2	60-	1	2		1	0	0	0	0	0	0	0	0	0	0	0	0	0	0	0	0	0	0	0	0	0	0	0	0	0	0	0	0
2015-09-01	15:34:17	15:35:10		徐州	丰县	单楼	苗城	苗城	3211308	0306201	1	41-50	1	2		1	0	0	0	0	0	0	0	0	0	0	0	0	0	0	0	0	0	0	0	0	0	0	0	0	0	0	0	0
2015-09-01	15:35:11	15:35:48		徐州	丰县	单楼	苗城	苗城	3211308	0306301	2	60-	1	2		1	0	0	0	0	0	0	0	0	0	0	0	0	0	0	0	0	0	0	0	0	0	0	0	0	0	0	0	0
2015-09-01	15:35:48	10:18:40		徐州	丰县	单楼	苗城	苗城	3211308	0306401	1	60-	1	2		3	0	0	0	0	0	0	0	0	0	0	0	0	0	0	0	0	0	0	0	0	0	0	0	0	0	0	0	0
2015-09-01	15:36:43	15:37:24		徐州	丰县	单楼	苗城	苗城	3211308	0306402	2	51-60	1	2		3	0	0	0	0	0	0	0	0	0	0	0	0	0	0	0	0	0	0	0	0	0	0	0	0	0	0	0	0
2015-09-01	15:37:24	15:38:18		徐州	丰县	单楼	苗城	苗城	3211308	0306601	2	31-40	1	2		2	0	0	0	0	0	0	0	0	0	0	0	0	0	0	0	0	0	0	0	0	0	0	0	0	0	0	0	0
2015-09-01	15:38:18	15:38:57		徐州	丰县	单楼	苗城	苗城	3211308	0306602	1	31-40	1	2		3	0	0	0	0	0	0	0	0	0	0	0	0	0	0	0	0	0	0	0	0	0	0	0	0	0	0	0	0
2015-09-01	15:38:57	15:40:01		徐州	丰县	单楼	苗城	苗城	3211308	0306701	1	60-	1	2		2	0	0	0	0	0	0	0	0	0	0	0	0	0	0	0	0	0	0	0	0	0	0	0	0	0	0	0	0
2015-09-01	15:40:01	15:40:33		徐州	丰县	单楼	苗城	苗城	3211308	0306702	2	60-	1	2		2	0	0	0	0	0	0	0	0	0	0	0	0	0	0	0	0	0	0	0	0	0	0	0	0	0	0	0	0
2015-09-01	15:40:34	15:41:03		徐州	丰县	单楼	苗城	苗城	3211308	0306801	1	60-	1	2		2	0	0	0	0	0	0	0	0	0	0	0	0	0	0	0	0	0	0	0	0	0	0	0	0	0	0	0	0
2015-09-01	15:41:04	15:41:47		徐州	丰县	单楼	苗城	苗城	3211308	0306802	1	41-50	1	2		3	0	0	0	0	0	0	0	0	0	0	0	0	0	0	0	0	0	0	0	0	0	0	0	0	0	0	0	0
2015-09-01	15:41:48	15:42:29		徐州	丰县	单楼	苗城	苗城	3211308	0306803	2	51-60	1	2		2	0	0	0	0	0	0	0	0	0	0	0	0	0	0	0	0	0	0	0	0	0	0	0	0	0	0	0	0
2015-09-01	15:42:29	15:43:04		徐州	丰县	单楼	苗城	苗城	3211308	0306901	1	60-	1	2		2	0	0	0	0	0	0	0	0	0	0	0	0	0	0	0	0	0	0	0	0	0	0	0	0	0	0	0	0
2015-09-01	15:43:04	15:43:52		徐州	丰县	单楼	苗城	苗城	3211308	0307101	2	41-50	1	2		2	0	0	0	0	0	0	0	0	0	0	0	0	0	0	0	0	0	0	0	0	0	0	0	0	0	0	0	0
2015-09-01	15:43:53	15:44:20		徐州	丰县	单楼	苗城	苗城	3211308	0307102	1	41-50	1	2		1	0	0	0	0	0	0	0	0	0	0	0	0	0	0	0	0	0	0	0	0	0	0	0	0	0	0	0	0
2015-09-01	15:44:20	15:44:55		徐州	丰县	单楼	苗城	苗城	3211308	0307201	2	60-	1	2		1	0	0	0	0	0	0	0	0	0	0	0	0	0	0	0	0	0	0	0	0	0	0	0	0	0	0	0	0
2015-09-01	15:44:55	15:45:29		徐州	丰县	单楼	苗城	苗城	3211308	0307301	1	60-	1	2		1	0	0	0	0	0	0	0	0	0	0	0	0	0	0	0	0	0	0	0	0	0	0	0	0	0	0	0	0
2015-09-01	15:45:29	15:46:15		徐州	丰县	单楼	苗城	苗城	3211308	0307401	1	60-	1	2		2	0	0	0	0	0	0	0	0	0	0	0	0	0	0	0	0	0	0	0	0	0	0	0	0	0	0	0	0
2015-09-01	15:46:16	15:55:10		徐州	丰县	单楼	苗城	苗城	3211308	0307402	2	60-	1	2		1	0	0	0	0	0	0	0	0	0	0	0	0	0	0	0	0	0	0	0	0	0	0	0	0	0	0	0	0
2015-09-01	15:46:41	15:47:14		徐州	丰县	单楼	苗城	苗城	3211308	0307501	1	60-	1	2		1	0	0	0	0	0	0	0	0	0	0	0	0	0	0	0	0	0	0	0	0	0	0	0	0	0	0	0	0
2015-09-01	15:47:15	15:55:24		徐州	丰县	单楼	苗城	苗城	3211308	0307601	2	60-	1	2		1	0	0	0	0	0	0	0	0	0	0	0	0	0	0	0	0	0	0	0	0	0	0	0	0	0	0	0	0
2015-09-01	16:15:08	16:15:35		徐州	丰县	单楼	苗城	苗城	3211308	0312602	2	60-	1	2		2	0	0	0	0	0	0	0	0	0	0	0	0	0	0	0	0	0	0	0	0	0	0	0	0	0	0	0	0
2015-09-01	16:15:36	16:16:12		徐州	丰县	单楼	苗城	苗城	3211308	0312701	1	51-60	1	2		2	0	0	0	0	0	0	0	0	0	0	0	0	0	0	0	0	0	0	0	0	0	0	0	0	0	0	0	0
2015-09-01	16:16:12	16:16:50		徐州	丰县	单楼	苗城	苗城	3211308	0312801	2	41-50	1	2		3	0	0	0	0	0	0	0	0	0	0	0	0	0	0	0	0	0	0	0	0	0	0	0	0	0	0	0	0
2015-09-01	16:16:51	16:17:22		徐州	丰县	单楼	苗城	苗城	3211308	0312901	1	51-60	1	2		3	0	0	0	0	0	0	0	0	0	0	0	0	0	0	0	0	0	0	0	0	0	0	0	0	0	0	0	0
2015-09-01	16:17:23	16:17:52		徐州	丰县	单楼	苗城	苗城	3211308	0313001	1	60-	1	2		3	0	0	0	0	0	0	0	0	0	0	0	0	0	0	0	0	0	0	0	0	0	0	0	0	0	0	0	0
2015-09-01	16:17:52	16:18:19		徐州	丰县	单楼	苗城	苗城	3211308	0313101	2	60-	1	2		1	0	0	0	0	0	0	0	0	0	0	0	0	0	0	0	0	0	0	0	0	0	0	0	0	0	0	0	0
2015-09-01	16:18:20	16:18:45		徐州	丰县	单楼	苗城	苗城	3211308	0313102	2	31-40	1	2		3	0	0	0	0	0	0	0	0	0	0	0	0	0	0	0	0	0	0	0	0	0	0	0	0	0	0	0	0
2015-09-01	16:18:46	16:19:14		徐州	丰县	单楼	苗城	苗城	3211308	0313103	1	0-10	1	15		2	0	0	0	0	0	0	0	0	0	0	0	0	0	0	0	0	0	0	0	0	0	0	0	0	0	0	0	0
2015-09-01	16:19:14	16:19:41		徐州	丰县	单楼	苗城	苗城	3211308	0313201	1	60-	1	2		2	0	0	0	0	0	0	0	0	0	0	0	0	0	0	0	0	0	0	0	0	0	0	0	0	0	0	0	0
2015-09-01	16:19:41	16:20:28		徐州	丰县	单楼	苗城	苗城	3211308	0313202	2	60-	1	2		1	0	0	0	0	0	0	0	0	0	0	0	0	0	0	0	0	0	0	0	0	0	0	0	0	0	0	0	0
2015-09-01	16:20:28	16:21:10		徐州	丰县	单楼	苗城	苗城	3211308	0313203	2	0-10	1	16		1	0	0	0	0	0	0	0	0	0	0	0	0	0	0	0	0	0	0	0	0	0	0	0	0	0	0	0	0				0
2015-09-01	16:21:11	16:22:31		徐州	丰县	单楼	苗城	苗城	3211308	0313301	1	60-	1	2		1	0	0	0	0	0	0	0	0	0	0	0	0	0	0	0	0	0	0	0	0	0	0	0	0	0	0	0	0					0
2015-09-01	16:22:32	16:23:41		徐州	丰县	单楼	苗城	苗城	3211308	0313302	2	60-	1	2		1	0	0	0	0	0	0	0	0	0	0	0	0	0	0	0	0	0	0	0	0	0	0	0	0	0	0	0	0
2015-09-01	16:23:41	16:24:53		徐州	丰县	单楼	苗城	苗城	3211308	0313401	1	60-	1	2		1	0	0	0	0	0	0	0	0	0	0	0	0	0	0	0	0	0	0	0	0	0	0	0	0	0	0	0	0
2015-09-01	16:24:53	16:25:40		徐州	丰县	单楼	苗城	苗城	3211308	0313501	1	60-	1	2		2	0	0	0	0	0	0	0	0	0	0	0	0	0	0	0	0	0	0	0	0	0	0	0	0	0	0	0	0
2015-09-01	16:25:40	16:26:40		徐州	丰县	单楼	苗城	苗城	3211308	0313502	2	60-	1	2		1	0	0	0	0	0	0	0	0	0	0	0	0	0	0	0	0	0	0	0	0	0	0	0	0	0	0	0	0
2015-09-01	16:26:41	16:27:42		徐州	丰县	单楼	苗城	苗城	3211308	0313503	1	31-40	1	2		1	0	0	0	0	0	0	0	0	0	0	0	0	0	0	0	0	0	0	0	0	0	0	0	0	0	0	0	0
2015-09-01	16:27:43	16:28:35		徐州	丰县	单楼	苗城	苗城	3211308	0313601	1	51-60	1	2		1	0	0	0	0	0	0	0	0	0	0	0	0	0	0	0	0	0	0	0	0	0	0	0	0	0	0	0	0
2015-09-01	16:28:36	16:29:28		徐州	丰县	单楼	苗城	苗城	3211308	0313602	2	60-	1	2		1	0	0	0	0	0	0	0	0	0	0	0	0	0	0	0	0	0	0	0	0	0	0	0	0	0	0	0	0
2015-09-01	16:29:29	10:16:02		徐州	丰县	单楼	苗城	苗城	3211308	0313603	2	41-50	1	2		2	0	0	0	0	0	0	0	0	0	0	0	0	0	0	0	0	0	0	0	0	0	0	0	0	0	0	0	0
2015-09-01	16:30:00	16:31:23		徐州	丰县	单楼	苗城	苗城	3211308	0313701	1	60-	1	2		3	0	0	0	0	0	0	0	0	0	0	0	0	0	0	0	0	0	0	0	0	0	0	0	0	0	0	0	0
2015-09-01	16:31:24	16:32:10		徐州	丰县	单楼	苗城	苗城	3211308	0313801	1	60-	1	2		1	0	0	0	0	0	0	0	0	0	0	0	0	0	0	0	0	0	0	0	0	0	0	0	0	0	0	0	0
2015-09-01	16:32:11	16:32:52		徐州	丰县	单楼	苗城	苗城	3211308	0313802	2	60-	1	2		3	0	0	0	0	0	0	0	0	0	0	0	0	0	0	0	0	0	0	0	0	0	0	0	0	0	0	0	0
2015-09-01	16:32:53	16:33:38		徐州	丰县	单楼	苗城	苗城	3211308	0313901	1	51-60	1	2		3	0	0	0	0	0	0	0	0	0	0	0	0	0	0	0	0	0	0	0	0	0	0	0	0	0	0	0	0
2015-09-01	16:33:38	16:34:05		徐州	丰县	单楼	苗城	苗城	3211308	0314001	2	60-	1	2		1	0	0	0	0	0	0	0	0	0	0	0	0	0	0	0	0	0	0	0	0	0	0	0	0	0	0	0	0
2015-09-01	16:34:05	16:34:35		徐州	丰县	单楼	苗城	苗城	3211308	0314002	1	51-60	1	2		4	0	0	0	0	0	0	0	0	0	0	0	0	0	0	0	0	0	0	0	0	0	0	0	0	0	0	0	0
2015-09-01	16:34:35	16:35:04		徐州	丰县	单楼	苗城	苗城	3211308	0314003	2	21-30	1	2		3	0	0	0	0	0	0	0	0	0	0	0	0	0	0	0	0	0	0	0	0	0	0	0	0	0	0	0	0
2015-09-01	16:35:05	16:35:39		徐州	丰县	单楼	苗城	苗城	3211308	0314004	2	0-10	1	16		1	0	0	0	0	0	0	0	0	0	0	0	0	0	0	0	0	0	0	0	0	0	0	0	0	0	0	0	0				0
2015-09-01	16:35:39	16:36:14		徐州	丰县	单楼	苗城	苗城	3211308	0314101	1	31-40	1	1		3	0	0	0	0	0	0	0	0	0	0	0	0	0	0	0	0	0	0	0	0	0	0	0	0	0	0	0	0					0
2015-09-01	16:36:14	16:36:49		徐州	丰县	单楼	苗城	苗城	3211308	0314102	2	31-40	1	2		4	0	0	0	0	0	0	0	0	0	0	0	0	0	0	0	0	0	0	0	0	0	0	0	0	0	0	0	0
2015-09-01	16:36:50	16:32:20		徐州	丰县	单楼	苗城	苗城	3211308	0314103	1	60-	1	2		1	0	0	0	0	0	0	0	0	0	0	0	0	0	0	0	0	0	0	0	0	0	0	0	0	0	0	0	0
2015-09-01	16:37:18	16:37:46		徐州	丰县	单楼	苗城	苗城	3211308	0314104	2	0-10	1	15		2	0	0	0	0	0	0	0	0	0	0	0	0	0	0	0	0	0	0	0	0	0	0	0	0	0	0	0	0
2015-09-01	16:37:46	16:38:18		徐州	丰县	单楼	苗城	苗城	3211308	0314105	2	0-10	1	15		1	0	0	0	0	0	0	0	0	0	0	0	0	0	0	0	0	0	0	0	0	0	0	0	0	0	0	0	0
2015-09-01	16:38:18	16:38:44		徐州	丰县	单楼	苗城	苗城	3211308	0314201	1	51-60	1	2		3	0	0	0	0	0	0	0	0	0	0	0	0	0	0	0	0	0	0	0	0	0	0	0	0	0	0	0	0
2015-09-01	16:38:45	16:39:14		徐州	丰县	单楼	苗城	苗城	3211308	0314202	2	51-60	1	2		1	0	0	0	0	0	0	0	0	0	0	0	0	0	0	0	0	0	0	0	0	0	0	0	0	0	0	0	0
2015-09-01	16:39:15	16:39:45		徐州	丰县	单楼	苗城	苗城	3211308	0314301	1	60-	1	2		2	0	0	0	0	0	0	0	0	0	0	0	0	0	0	0	0	0	0	0	0	0	0	0	0	0	0	0	0
2015-09-01	16:39:46	16:40:13		徐州	丰县	单楼	苗城	苗城	3211308	0314302	2	60-	1	2		2	0	0	0	0	0	0	0	0	0	0	0	0	0	0	0	0	0	0	0	0	0	0	0	0	0	0	0	0
2015-09-01	16:40:13	16:41:09		徐州	丰县	单楼	苗城	苗城	3211308	0314501	1	60-	1	2		3	0	0	0	0	0	0	0	0	0	0	0	0	0	0	0	0	0	0	0	0	0	0	0	0	0	0	0	0
2015-09-01	16:41:10	16:41:39		徐州	丰县	单楼	苗城	苗城	3211308	0314502	2	51-60	1	2		1	0	0	0	0	0	0	0	0	0	0	0	0	0	0	0	0	0	0	0	0	0	0	0	0	0	0	0	0
2015-09-01	16:41:39	16:42:14		徐州	丰县	单楼	苗城	苗城	3211308	0314503	2	31-40	1	1		3	0	0	0	0	0	0	0	0	0	0	0	0	0	0	0	0	0	0	0	0	0	0	0	0	0	0	0	0
2015-09-01	16:42:14	16:42:42		徐州	丰县	单楼	苗城	苗城	3211308	0314504	2	0-10	1	15		2	0	0	0	0	0	0	0	0	0	0	0	0	0	0	0	0	0	0	0	0	0	0	0	0	0	0	0	0
2015-09-01	16:42:42	16:43:09		徐州	丰县	单楼	苗城	苗城	3211308	0314505	1	0-10	1	15		2	0	0	0	0	0	0	0	0	0	0	0	0	0	0	0	0	0	0	0	0	0	0	0	0	0	0	0	0
2015-09-01	16:43:10	16:43:37		徐州	丰县	单楼	苗城	苗城	3211308	0314701	2	41-50	1	2		1	0	0	0	0	0	0	0	0	0	0	0	0	0	0	0	0	0	0	0	0	0	0	0	0	0	0	0	0
2015-09-01	16:43:37	16:44:07		徐州	丰县	单楼	苗城	苗城	3211308	0314702	1	11-20	1	2		3	0	0	0	0	0	0	0	0	0	0	0	0	0	0	0	0	0	0	0	0	0	0	0	0	0	0	0	0
2015-09-01	16:44:07	16:44:35		徐州	丰县	单楼	苗城	苗城	3211308	0314703	2	21-30	1	2		4	0	0	0	0	0	0	0	0	0	0	0	0	0	0	0	0	0	0	0	0	0	0	0	0	0	0	0	0
2015-09-01	16:44:36	16:45:03		徐州	丰县	单楼	苗城	苗城	3211308	0314801	2	51-60	1	2		3	0	0	0	0	0	0	0	0	0	0	0	0	0	0	0	0	0	0	0	0	0	0	0	0	0	0	0	0
2015-09-01	16:45:04	16:45:36		徐州	丰县	单楼	苗城	苗城	3211308	0314802	2	31-40	1	2		3	0	0	0	0	0	0	0	0	0	0	0	0	0	0	0	0	0	0	0	0	0	0	0	0	0	0	0	0
2015-09-01	16:45:37	16:46:08		徐州	丰县	单楼	苗城	苗城	3211308	0314803	1	51-60	1	2		3	0	0	0	0	0	0	0	0	0	0	0	0	0	0	0	0	0	0	0	0	0	0	0	0	0	0	0	0
2015-09-01	16:46:08	16:46:34		徐州	丰县	单楼	苗城	苗城	3211308	0314901	1	51-60	1	2		2	0	0	0	0	0	0	0	0	0	0	0	0	0	0	0	0	0	0	0	0	0	0	0	0	0	0	0	0
2015-09-01	16:46:34	16:47:04		徐州	丰县	单楼	苗城	苗城	3211308	0314903	2	21-30	1	2		1	0	0	0	0	0	0	0	0	0	0	0	0	0	0	0	0	0	0	0	0	0	0	0	0	0	0	0	0
2015-09-01	16:47:04	16:47:49		徐州	丰县	单楼	苗城	苗城	3211308	0314904	2	0-10	1	15		2	0	0	0	0	0	0	0	0	0	0	0	0	0	0	0	0	0	0	0	0	0	0	0	0	0	0	0	0
2015-09-01	16:47:50	16:48:21		徐州	丰县	单楼	苗城	苗城	3211308	0314905	1	60-	1	2		2	0	0	0	0	0	0	0	0	0	0	0	0	0	0	0	0	0	0	0	0	0	0	0	0	0	0	0	0
2015-09-01	16:48:22	16:48:56		徐州	丰县	单楼	苗城	苗城	3211308	0315001	2	41-50	1	2		3	0	0	0	0	0	0	0	0	0	0	0	0	0	0	0	0	0	0	0	0	0	0	0	0	0	0	0	0
2015-09-01	16:48:56	16:49:24		徐州	丰县	单楼	苗城	苗城	3211308	0315101	1	60-	1	2		2	0	0	0	0	0	0	0	0	0	0	0	0	0	0	0	0	0	0	0	0	0	0	0	0	0	0	0	0
2015-09-01	16:49:25	16:50:05		徐州	丰县	单楼	苗城	苗城	3211308	0315301	1	51-60	1	2		2	0	0	0	0	0	0	0	0	0	0	0	0	0	0	0	0	0	0	0	0	0	0	0	0	0	0	0	0
2015-09-01	16:50:06	16:51:06		徐州	丰县	单楼	苗城	苗城	3211308	0315302	2	51-60	1	2		3	0	0	0	0	0	0	0	0	0	0	0	0	0	0	0	0	0	0	0	0	0	0	0	0	0	0	0	0
2015-09-01	16:51:07	16:51:40		徐州	丰县	单楼	苗城	苗城	3211308	0315303	1	21-30	1	2		2	0	0	0	0	0	0	0	0	0	0	0	0	0	0	0	0	0	0	0	0	0	0	0	0	0	0	0	0
2015-09-01	16:51:40	16:52:09		徐州	丰县	单楼	苗城	苗城	3211308	0315401	1	60-	1	2		2	0	0	0	0	0	0	0	0	0	0	0	0	0	0	0	0	0	0	0	0	0	0	0	0	0	0	0	0
2015-09-01	16:52:09	16:52:35		徐州	丰县	单楼	苗城	苗城	3211308	0315402	2	60-	1	2		2	0	0	0	0	0	0	0	0	0	0	0	0	0	0	0	0	0	0	0	0	0	0	0	0	0	0	0	0
2015-09-01	16:52:35	16:53:11		徐州	丰县	单楼	苗城	苗城	3211308	0315501	2	41-50	1	2		2	0	0	0	0	0	0	0	0	0	0	0	0	0	0	0	0	0	0	0	0	0	0	0	0	0	0	0	0
2015-09-01	16:53:12	16:53:39		徐州	丰县	单楼	苗城	苗城	3211308	0315601	1	51-60	1	2		3	0	0	0	0	0	0	0	0	0	0	0	0	0	0	0	0	0	0	0	0	0	0	0	0	0	0	0	0
2015-09-01	16:53:40	16:54:05		徐州	丰县	单楼	苗城	苗城	3211308	0315602	2	51-60	1	2		2	0	0	0	0	0	0	0	0	0	0	0	0	0	0	0	0	0	0	0	0	0	0	0	0	0	0	0	0
2015-09-01	16:54:06	16:54:37		徐州	丰县	单楼	苗城	苗城	3211308	0315701	1	31-40	1	2		3	0	0	0	0	0	0	0	0	0	0	0	0	0	0	0	0	0	0	0	0	0	0	0	0	0	0	0	0
2015-09-01	16:54:37	16:55:12		徐州	丰县	单楼	苗城	苗城	3211308	0315702	2	31-40	1	2		2	0	0	0	0	0	0	0	0	0	0	0	0	0	0	0	0	0	0	0	0	0	0	0	0	0	0	0	0
2015-09-01	16:55:12	16:55:45		徐州	丰县	单楼	苗城	苗城	3211308	0315703	1	0-10	1	15		2	0	0	0	0	0	0	0	0	0	0	0	0	0	0	0	0	0	0	0	0	0	0	0	0	0	0	0	0
2015-09-01	16:55:46	16:56:15		徐州	丰县	单楼	苗城	苗城	3211308	0315801	1	31-40	1	2		2	0	0	0	0	0	0	0	0	0	0	0	0	0	0	0	0	0	0	0	0	0	0	0	0	0	0	0	0
2015-09-01	16:56:16	16:56:42		徐州	丰县	单楼	苗城	苗城	3211308	0315802	2	31-40	1	2		3	0	0	0	0	0	0	0	0	0	0	0	0	0	0	0	0	0	0	0	0	0	0	0	0	0	0	0	0
2015-09-01	16:56:43	16:57:59		徐州	丰县	单楼	苗城	苗城	3211308	0315804	2	0-10	1	16		1	0	0	0	0	0	0	0	0	0	0	0	0	0	0	0	0	0	0	0	0	0	0	0	0	0	0	0	0
2015-09-01	16:58:00	16:58:31		徐州	丰县	单楼	苗城	苗城	3211308	0315805	1	11-20	1	15		3	0	0	0	0	0	0	0	0	0	0	0	0	0	0	0	0	0	0	0	0	0	0	0	0	0	0	0	0
2015-09-01	16:58:32	16:13:13		徐州	丰县	单楼	苗城	苗城	3211308	0315901	1	60-	1	2		1	0	0	0	0	0	0	0	0	0	0	0	0	0	0	0	0	0	0	0	0	0	0	0	0	0	0	0	0
2015-09-01	16:58:58	16:59:29		徐州	丰县	单楼	苗城	苗城	3211308	0316001	1	51-60	1	2		2	0	0	0	0	0	0	0	0	0	0	0	0	0	0	0	0	0	0	0	0	0	0	0	0	0	0	0	0
2015-09-01	16:59:30	16:59:57		徐州	丰县	单楼	苗城	苗城	3211308	0316002	2	51-60	1	2		2	0	0	0	0	0	0	0	0	0	0	0	0	0	0	0	0	0	0	0	0	0	0	0	0	0	0	0	0
2015-09-01	16:59:57	17:00:22		徐州	丰县	单楼	苗城	苗城	3211308	0316101	1	51-60	1	2		2	0	0	0	0	0	0	0	0	0	0	0	0	0	0	0	0	0	0	0	0	0	0	0	0	0	0	0	0
2015-09-01	17:00:23	17:00:49		徐州	丰县	单楼	苗城	苗城	3211308	0316102	2	41-50	1	2		3	0	0	0	0	0	0	0	0	0	0	0	0	0	0	0	0	0	0	0	0	0	0	0	0	0	0	0	0
2015-09-01	17:00:50	17:01:15		徐州	丰县	单楼	苗城	苗城	3211308	0316103	1	21-30	1	2		2	0	0	0	0	0	0	0	0	0	0	0	0	0	0	0	0	0	0	0	0	0	0	0	0	0	0	0	0
2015-09-01	17:01:16	17:02:46		徐州	丰县	单楼	苗城	苗城	3211308	0316202	2	60-	1	2		1	0	0	0	0	0	0	0	0	0	0	0	0	0	0	0	0	0	0	0	0	0	0	0	0	0	0	0	0
2015-09-01	17:02:46	16:13:25		徐州	丰县	单楼	苗城	苗城	3211308	0316201	1	60-	1	2		1	0	0	0	0	0	0	0	0	0	0	0	0	0	0	0	0	0	0	0	0	0	0	0	0	0	0	0	0
2015-09-01	17:03:35	17:04:32		徐州	丰县	单楼	苗城	苗城	3211308	0315803	2	60-	1	2		2	0	0	0	0	0	0	0	0	0	0	0	0	0	0	0	0	0	0	0	0	0	0	0	0	0	0	0	0
2015-09-01	17:04:33	17:05:09		徐州	丰县	单楼	苗城	苗城	3211308	0315102	2	60-	1	2		2	0	0	0	0	0	0	0	0	0	0	0	0	0	0	0	0	0	0	0	0	0	0	0	0	0	0	0	0
2015-09-01	17:05:09	17:05:42		徐州	丰县	单楼	苗城	苗城	3211308	0315201	1	41-50	1	2		1	0	0	0	0	0	0	0	0	0	0	0	0	0	0	0	0	0	0	0	0	0	0	0	0	0	0	0	0
2015-09-01	17:05:42	17:06:10		徐州	丰县	单楼	苗城	苗城	3211308	0314902	1	21-30	1	2		3	0	0	0	0	0	0	0	0	0	0	0	0	0	0	0	0	0	0	0	0	0	0	0	0	0	0	0	0
2015-09-01	17:06:11	17:06:36		徐州	丰县	单楼	苗城	苗城	3211308	0314601	1	60-	1	2		4	0	0	0	0	0	0	0	0	0	0	0	0	0	0	0	0	0	0	0	0	0	0	0	0	0	0	0	0
2015-09-01	17:06:37	17:07:04		徐州	丰县	单楼	苗城	苗城	3211308	0314401	2	60-	1	2		1	0	0	0	0	0	0	0	0	0	0	0	0	0	0	0	0	0	0	0	0	0	0	0	0	0	0	0	0
2015-09-01	17:07:05	17:07:34		徐州	丰县	单楼	苗城	苗城	3211308	0314106	1	0-10	1	16		1	0	0	0	0	0	0	0	0	0	0	0	0	0	0	0	0	0	0	0	0	0	0	0	0	0	0	0	0				0
2015-09-01	17:07:34	17:08:05		徐州	丰县	单楼	苗城	苗城	3211308	0313902	2	41-50	1	2		1	0	0	0	0	0	0	0	0	0	0	0	0	0	0	0	0	0	0	0	0	0	0	0	0	0	0	0	0					0
2015-09-01	17:08:06	17:08:51		徐州	丰县	单楼	苗城	苗城	3211308	0313402	2	60-	1	2		1	0	0	0	0	0	0	0	0	0	0	0	0	0	0	0	0	0	0	0	0	0	0	0	0	0	0	0	0
2015-09-01	17:08:51	17:09:57		徐州	丰县	单楼	苗城	苗城	3211308	0313002	2	60-	1	2		3	0	0	0	0	0	0	0	0	0	0	0	0	0	0	0	0	0	0	0	0	0	0	0	0	0	0	0	0
2015-09-01	17:09:57	17:11:23		徐州	丰县	单楼	苗城	苗城	3211308	0312902	2	51-60	1	2		2	0	0	0	0	0	0	0	0	0	0	0	0	0	0	0	0	0	0	0	0	0	0	0	0	0	0	0	0
2015-09-01	17:11:24	17:12:09		徐州	丰县	单楼	苗城	苗城	3211308	0312002	2	60-	1	2		1	0	0	0	0	0	0	0	0	0	0	0	0	0	0	0	0	0	0	0	0	0	0	0	0	0	0	0	0
2015-09-01	17:12:09	17:13:12		徐州	丰县	单楼	苗城	苗城	3211308	0311901	2	41-50	1	2		2	0	0	0	0	0	0	0	0	0	0	0	0	0	0	0	0	0	0	0	0	0	0	0	0	0	0	0	0
2015-09-01	17:13:12	11:01:52		徐州	丰县	单楼	苗城	苗城	3211308	0309705	1	41-50	1	2		2	0	0	0	0	0	0	0	0	0	0	0	0	0	0	0	0	0	0	0	0	0	0	0	0	0	0	0	0
2015-09-01	17:14:09	11:01:05		徐州	丰县	单楼	苗城	苗城	3211308	0309704	2	0-10	1	16		1	0	0	0	0	0	0	0	0	0	0	0	0	0	0	0	0	0	0	0	0	0	0	0	0	0	0	0	0				0
2015-09-01	17:14:56	17:15:40		徐州	丰县	单楼	苗城	苗城	3211308	0309401	2	60-	1	2		1	0	0	0	0	0	0	0	0	0	0	0	0	0	0	0	0	0	0	0	0	0	0	0	0	0	0	0	0					0
2015-09-01	17:15:41	17:16:40		徐州	丰县	单楼	苗城	苗城	3211308	0309203	1	21-30	1	2		4	0	0	0	0	0	0	0	0	0	0	0	0	0	0	0	0	0	0	0	0	0	0	0	0	0	0	0	0
2015-09-02	11:29:47	08:58:18		徐州	丰县	单楼	苗城	苗城	3211308	0307502	2	51-60	1	2		1	0	0	0	0	0	0	0	0	0	0	0	0	0	0	0	0	0	0	0	0	0	0	0	0	0	0	0	0
2015-07-14	08:46:04	08:47:42		镇江	丹阳	司徒	司徒	丁庄	3212114	0100101	1	51-60	1	2		3	0	0	0	0	0	0	0	0	0	0	0	0	0	0	0	0	0	0	0	0	0	0	0	0	0	0	0	0
2015-07-14	08:47:43	08:48:52		镇江	丹阳	司徒	司徒	丁庄	3212114	0100102	2	41-50	1	2		1	0	0	0	0	0	0	0	0	0	0	0	0	0	0	0	0	0	0	0	0	0	0	0	0	0	0	0	0					0
2015-07-14	08:48:52	08:49:47		镇江	丹阳	司徒	司徒	丁庄	3212114	0100104	1	21-30	1	2		3	0	0	0	0	0	0	0	0	0	0	0	0	0	0	0	0	0	0	0	0	0	0	0	0	0	0	0	0					0
2015-07-14	08:49:47	14:56:06		镇江	丹阳	司徒	司徒	丁庄	3212114	0100105	1	0-10	1	16		1	0	0	0	0	0	0	0	0	0	0	0	0	0	0	0	0	0	0	0	0	0	0	0	0	0	0	0	0				0	0
2015-07-14	08:51:18	08:52:14		镇江	丹阳	司徒	司徒	丁庄	3212114	0100201	1	60-	1	2		2	0	0	0	0	0	0	0	0	0	0	0	0	0	0	0	0	0	0	0	0	0	0	0	0	0	0	0	0					0
2015-07-14	08:52:15	11:08:02		镇江	丹阳	司徒	司徒	丁庄	3212114	0100303	1	41-50	1	2		4	0	0	0	0	0	0	0	0	0	0	0	0	0	0	0	0	0	0	0	0	0	0	0	0	0	0	0	0					0
2015-07-14	08:53:19	08:54:06		镇江	丹阳	司徒	司徒	丁庄	3212114	0100304	2	41-50	1	2		3	0	0	0	0	0	0	0	0	0	0	0	0	0	0	0	0	0	0	0	0	0	0	0	0	0	0	0	0					0
2015-07-14	08:54:07	08:54:51		镇江	丹阳	司徒	司徒	丁庄	3212114	0100401	1	60-	1	2		3	0	0	0	0	0	0	0	0	0	0	0	0	0	0	0	0	0	0	0	0	0	0	0	0	0	0	0	0					0
2015-07-14	08:54:52	08:55:32		镇江	丹阳	司徒	司徒	丁庄	3212114	0100402	2	60-	1	2		2	0	0	0	0	0	0	0	0	0	0	0	0	0	0	0	0	0	0	0	0	0	0	0	0	0	0	0	0					0
2015-07-14	08:55:32	08:56:17		镇江	丹阳	司徒	司徒	丁庄	3212114	0100501	1	60-	1	2		2	0	0	0	0	0	0	0	0	0	0	0	0	0	0	0	0	0	0	0	0	0	0	0	0	0	0	0	0					0
2015-07-14	08:56:17	08:56:58		镇江	丹阳	司徒	司徒	丁庄	3212114	0100602	2	60-	1	2		2	0	0	0	0	0	0	0	0	0	0	0	0	0	0	0	0	0	0	0	0	0	0	0	0	0	0	0	0					0
2015-07-14	08:56:58	17:19:15		镇江	丹阳	司徒	司徒	丁庄	3212114	0100701	1	60-	1	2		2	0	0	0	0	0	0	0	0	0	0	0	0	0	0	0	0	0	0	0	0	0	0	0	0	0	0	0	0					0
2015-07-14	08:57:45	08:58:30		镇江	丹阳	司徒	司徒	丁庄	3212114	0100702	2	60-	1	2		2	0	0	0	0	0	0	0	0	0	0	0	0	0	0	0	0	0	0	0	0	0	0	0	0	0	0	0	0					0
2015-07-14	08:58:30	08:59:09		镇江	丹阳	司徒	司徒	丁庄	3212114	0100703	1	41-50	1	11		3	0	0	0	0	0	0	0	0	0	0	0	0	0	0	0	0	0	0	0	0	0	0	0	0	0	0	0	0					0
2015-07-14	08:59:09	08:59:52		镇江	丹阳	司徒	司徒	丁庄	3212114	0100801	1	60-	1	2		3	0	0	0	0	0	0	0	0	0	0	0	0	0	0	0	0	0	0	0	0	0	0	0	0	0	0	0	0					0
2015-07-14	08:59:52	09:00:31		镇江	丹阳	司徒	司徒	丁庄	3212114	0100802	2	60-	1	2		3	0	0	0	0	0	0	0	0	0	0	0	0	0	0	0	0	0	0	0	0	0	0	0	0	0	0	0	0					0
2015-07-14	09:00:31	09:01:18		镇江	丹阳	司徒	司徒	丁庄	3212114	0100901	1	41-50	1	2		4	0	0	0	0	0	0	0	0	0	0	0	0	0	0	0	0	0	0	0	0	0	0	0	0	0	0	0	0					0
2015-07-14	09:01:18	09:02:20		镇江	丹阳	司徒	司徒	丁庄	3212114	0100902	2	41-50	1	2		3	0	0	0	0	0	0	0	0	0	0	0	0	0	0	0	0	0	0	0	0	0	0	0	0	0	0	0	0					0
2015-07-14	09:02:20	16:08:26		镇江	丹阳	司徒	司徒	丁庄	3212114	0100903	2	21-30	1	8		5	0	0	0	0	0	0	0	0	0	0	0	0	0	0	0	0	0	0	0	0	0	0	0	0	0	0	0	0					0
2015-07-14	09:03:16	15:45:26		镇江	丹阳	司徒	司徒	丁庄	3212114	0101001	1	60-	1	2		2	0	0	0	0	0	0	0	0	0	0	0	0	0	0	0	0	0	0	0	0	0	0	0	0	0	0	0	0					0
2015-07-14	09:04:05	09:05:15		镇江	丹阳	司徒	司徒	丁庄	3212114	0101002	2	60-	1	2		2	0	0	0	0	0	0	0	0	0	0	0	0	0	0	0	0	0	0	0	0	0	0	0	0	0	0	0	0					0
2015-07-14	09:05:15	09:06:25		镇江	丹阳	司徒	司徒	丁庄	3212114	0101101	1	60-	1	2		2	0	0	0	0	0	0	0	0	0	0	0	0	0	0	0	0	0	0	0	0	0	0	0	0	0	0	0	0					0
2015-07-14	09:06:25	09:07:20		镇江	丹阳	司徒	司徒	丁庄	3212114	0101102	2	60-	1	2		2	0	0	0	0	0	0	0	0	0	0	0	0	0	0	0	0	0	0	0	0	0	0	0	0	0	0	0	0					0
2015-07-14	09:07:20	09:08:53		镇江	丹阳	司徒	司徒	丁庄	3212114	0101201	2	60-	1	2		2	0	0	0	0	0	0	0	0	0	0	0	0	0	0	0	0	0	0	0	0	0	0	0	0	0	0	0	0					0
2015-07-14	09:08:54	09:09:30		镇江	丹阳	司徒	司徒	丁庄	3212114	0101301	1	41-50	1	2		4	0	0	0	0	0	0	0	0	0	0	0	0	0	0	0	0	0	0	0	0	0	0	0	0	0	0	0	0					0
2015-07-14	09:09:30	09:10:36		镇江	丹阳	司徒	司徒	丁庄	3212114	0101302	2	41-50	1	2		3	0	0	0	0	0	0	0	0	0	0	0	0	0	0	0	0	0	0	0	0	0	0	0	0	0	0	0	0					0
2015-07-14	09:10:37	09:11:19		镇江	丹阳	司徒	司徒	丁庄	3212114	0101303	1	60-	1	2		2	0	0	0	0	0	0	0	0	0	0	0	0	0	0	0	0	0	0	0	0	0	0	0	0	0	0	0	0					0
2015-07-14	09:11:19	09:12:45		镇江	丹阳	司徒	司徒	丁庄	3212114	0101304	2	60-	1	2		1	0	0	0	0	0	0	0	0	0	0	0	0	0	0	0	0	0	0	0	0	0	0	0	0	0	0	0	0					0
2015-07-14	09:12:46	09:14:24		镇江	丹阳	司徒	司徒	丁庄	3212114	0101501	1	60-	1	2		3	0	0	0	0	0	0	0	0	0	0	0	0	0	0	0	0	0	0	0	0	0	0	0	0	0	0	0	0					0
2015-07-14	09:14:24	09:15:14		镇江	丹阳	司徒	司徒	丁庄	3212114	0101601	2	60-	1	2		3	0	0	0	0	0	0	0	0	0	0	0	0	0	0	0	0	0	0	0	0	0	0	0	0	0	0	0	0					0
2015-07-14	09:15:15	15:00:52		镇江	丹阳	司徒	司徒	丁庄	3212114	0101701	2	60-	1	2		2	0	0	0	0	0	0	0	0	0	0	0	0	0	0	0	0	0	0	0	0	0	0	0	0	0	0	0	0					0
2015-07-14	09:16:41	09:17:23		镇江	丹阳	司徒	司徒	丁庄	3212114	0101801	1	51-60	1	2		3	0	0	0	0	0	0	0	0	0	0	0	0	0	0	0	0	0	0	0	0	0	0	0	0	0	0	0	0					0
2015-07-14	09:17:24	09:18:03		镇江	丹阳	司徒	司徒	丁庄	3212114	0101901	1	60-	1	2		5	0	0	0	0	0	0	0	0	0	0	0	0	0	0	0	0	0	0	0	0	0	0	0	0	0	0	0	0					0
2015-07-14	09:18:03	09:18:49		镇江	丹阳	司徒	司徒	丁庄	3212114	0102001	2	51-60	1	2		1	0	0	0	0	0	0	0	0	0	0	0	0	0	0	0	0	0	0	0	0	0	0	0	0	0	0	0	0					0
2015-07-14	09:18:49	09:19:29		镇江	丹阳	司徒	司徒	丁庄	3212114	0102101	1	51-60	1	2		3	0	0	0	0	0	0	0	0	0	0	0	0	0	0	0	0	0	0	0	0	0	0	0	0	0	0	0	0					0
2015-07-14	09:19:29	09:20:09		镇江	丹阳	司徒	司徒	丁庄	3212114	0102201	1	60-	1	2		3	0	0	0	0	0	0	0	0	0	0	0	0	0	0	0	0	0	0	0	0	0	0	0	0	0	0	0	0					0
2015-07-14	09:20:09	09:20:51		镇江	丹阳	司徒	司徒	丁庄	3212114	0102202	2	60-	1	2		2	0	0	0	0	0	0	0	0	0	0	0	0	0	0	0	0	0	0	0	0	0	0	0	0	0	0	0	0					0
2015-07-14	09:20:51	09:21:36		镇江	丹阳	司徒	司徒	丁庄	3212114	0102301	1	51-60	1	2		3	0	0	0	0	0	0	0	0	0	0	0	0	0	0	0	0	0	0	0	0	0	0	0	0	0	0	0	0					0
2015-07-14	09:21:37	09:22:33		镇江	丹阳	司徒	司徒	丁庄	3212114	0102302	2	51-60	1	2		3	0	0	0	0	0	0	0	0	0	0	0	0	0	0	0	0	0	0	0	0	0	0	0	0	0	0	0	0					0
2015-07-14	09:22:33	09:23:16		镇江	丹阳	司徒	司徒	丁庄	3212114	0102303	1	21-30	1	2		4	0	0	0	0	0	0	0	0	0	0	0	0	0	0	0	0	0	0	0	0	0	0	0	0	0	0	0	0					0
2015-07-14	09:23:16	09:23:52		镇江	丹阳	司徒	司徒	丁庄	3212114	0102401	2	51-60	1	2		2	0	0	0	0	0	0	0	0	0	0	0	0	0	0	0	0	0	0	0	0	0	0	0	0	0	0	0	0					0
2015-07-14	09:23:53	09:24:30		镇江	丹阳	司徒	司徒	丁庄	3212114	0102501	1	51-60	1	2		2	0	0	0	0	0	0	0	0	0	0	0	0	0	0	0	0	0	0	0	0	0	0	0	0	0	0	0	0					0
2015-07-14	09:24:30	09:25:25		镇江	丹阳	司徒	司徒	丁庄	3212114	0102502	2	51-60	1	2		2	0	0	0	0	0	0	0	0	0	0	0	0	0	0	0	0	0	0	0	0	0	0	0	0	0	0	0	0					0
2015-07-14	09:25:26	09:26:21		镇江	丹阳	司徒	司徒	丁庄	3212114	0102504	2	0-10	1	15		2	0	0	0	0	0	0	0	0	0	0	0	0	0	0	0	0	0	0	0	0	0	0	0	0	0	0	0	0					0
2015-07-14	09:26:21	09:27:03		镇江	丹阳	司徒	司徒	丁庄	3212114	0102601	1	51-60	1	2		2	0	0	0	0	0	0	0	0	0	0	0	0	0	0	0	0	0	0	0	0	0	0	0	0	0	0	0	0					0
2015-07-14	09:27:04	16:14:29		镇江	丹阳	司徒	司徒	丁庄	3212114	0102602	2	51-60	1	2		1	0	0	0	0	0	0	0	0	0	0	0	0	0	0	0	0	0	0	0	0	0	0	0	0	0	0	0	0					0
2015-07-14	09:29:25	09:30:07		镇江	丹阳	司徒	司徒	丁庄	3212114	0102603	1	31-40	1	2		3	0	0	0	0	0	0	0	0	0	0	0	0	0	0	0	0	0	0	0	0	0	0	0	0	0	0	0	0					0
2015-07-14	09:30:07	17:22:44		镇江	丹阳	司徒	司徒	丁庄	3212114	0102604	2	31-40	1	2		3	0	0	0	0	0	0	0	0	0	0	0	0	0	0	0	0	0	0	0	0	0	0	0	0	0	0	0	0					0
2015-07-14	09:31:12	09:31:59		镇江	丹阳	司徒	司徒	丁庄	3212114	0102605	2	11-20	1	15		2	0	0	0	0	0	0	0	0	0	0	0	0	0	0	0	0	0	0	0	0	0	0	0	0	0	0	0	0					0
2015-07-14	09:32:00	09:33:41		镇江	丹阳	司徒	司徒	丁庄	3212114	0102701	1	41-50	1	2		4	0	0	0	0	0	0	0	0	0	0	0	0	0	0	0	0	0	0	0	0	0	0	0	0	0	0	0	0					0
2015-07-14	09:33:41	09:34:23		镇江	丹阳	司徒	司徒	丁庄	3212114	0102702	2	41-50	1	2		3	0	0	0	0	0	0	0	0	0	0	0	0	0	0	0	0	0	0	0	0	0	0	0	0	0	0	0	0					0
2015-07-14	09:34:24	09:35:23		镇江	丹阳	司徒	司徒	丁庄	3212114	0102703	2	11-20	1	15		4	0	0	0	0	0	0	0	0	0	0	0	0	0	0	0	0	0	0	0	0	0	0	0	0	0	0	0	0					0
2015-07-14	09:35:24	09:36:07		镇江	丹阳	司徒	司徒	丁庄	3212114	0102801	1	51-60	1	2		3	0	0	0	0	0	0	0	0	0	0	0	0	0	0	0	0	0	0	0	0	0	0	0	0	0	0	0	0					0
2015-07-14	09:36:08	09:36:49		镇江	丹阳	司徒	司徒	丁庄	3212114	0102802	2	41-50	1	2		3	0	0	0	0	0	0	0	0	0	0	0	0	0	0	0	0	0	0	0	0	0	0	0	0	0	0	0	0					0
2015-07-14	09:36:50	09:38:17		镇江	丹阳	司徒	司徒	丁庄	3212114	0102903	2	60-	1	2		1	0	0	0	0	0	0	0	0	0	0	0	0	0	0	0	0	0	0	0	0	0	0	0	0	0	0	0	0					0
2015-07-14	09:38:17	09:39:11		镇江	丹阳	司徒	司徒	丁庄	3212114	0103001	1	60-	1	2		2	0	0	0	0	0	0	0	0	0	0	0	0	0	0	0	0	0	0	0	0	0	0	0	0	0	0	0	0					0
2015-07-14	09:39:12	09:40:29		镇江	丹阳	司徒	司徒	丁庄	3212114	0103002	2	60-	1	2		2	0	0	0	0	0	0	0	0	0	0	0	0	0	0	0	0	0	0	0	0	0	0	0	0	0	0	0	0					0
2015-07-14	09:40:29	09:41:23		镇江	丹阳	司徒	司徒	丁庄	3212114	0103003	1	31-40	1	2		3	0	0	0	0	0	0	0	0	0	0	0	0	0	0	0	0	0	0	0	0	0	0	0	0	0	0	0	0					0
2015-07-14	09:41:23	09:43:05		镇江	丹阳	司徒	司徒	丁庄	3212114	0103005	2	0-10	1	15		2	0	0	0	0	0	0	0	0	0	0	0	0	0	0	0	0	0	0	0	0	0	0	0	0	0	0	0	0					0
2015-07-14	09:43:05	09:43:54		镇江	丹阳	司徒	司徒	丁庄	3212114	0103101	2	41-50	1	2		3	0	0	0	0	0	0	0	0	0	0	0	0	0	0	0	0	0	0	0	0	0	0	0	0	0	0	0	0					0
2015-07-14	09:43:54	09:44:36		镇江	丹阳	司徒	司徒	丁庄	3212114	0103201	1	41-50	1	2		3	0	0	0	0	0	0	0	0	0	0	0	0	0	0	0	0	0	0	0	0	0	0	0	0	0	0	0	0					0
2015-07-14	09:44:37	09:45:38		镇江	丹阳	司徒	司徒	丁庄	3212114	0105402	2	60-	1	2		2	0	0	0	0	0	0	0	0	0	0	0	0	0	0	0	0	0	0	0	0	0	0	0	0	0	0	0	0					0
2015-07-14	09:45:39	09:46:30		镇江	丹阳	司徒	司徒	丁庄	3212114	0105501	1	51-60	1	2		2	0	0	0	0	0	0	0	0	0	0	0	0	0	0	0	0	0	0	0	0	0	0	0	0	0	0	0	0					0
2015-07-14	09:46:31	09:57:08		镇江	丹阳	司徒	司徒	丁庄	3212114	0105502	2	51-60	1	2		2	0	0	0	0	0	0	0	0	0	0	0	0	0	0	0	0	0	0	0	0	0	0	0	0	0	0	0	0					0
2015-07-14	09:57:09	09:59:17		镇江	丹阳	司徒	司徒	丁庄	3212114	0105503	2	0-10	1	15		2	0	0	0	0	0	0	0	0	0	0	0	0	0	0	0	0	0	0	0	0	0	0	0	0	0	0	0	0					0
2015-07-14	09:59:18	10:01:06		镇江	丹阳	司徒	司徒	丁庄	3212114	0105601	1	51-60	1	2		3	0	0	0	0	0	0	0	0	0	0	0	0	0	0	0	0	0	0	0	0	0	0	0	0	0	0	0	0					0
2015-07-14	10:01:07	10:02:13		镇江	丹阳	司徒	司徒	丁庄	3212114	0105602	2	51-60	1	2		3	0	0	0	0	0	0	0	0	0	0	0	0	0	0	0	0	0	0	0	0	0	0	0	0	0	0	0	0					0
2015-07-14	10:02:14	17:25:49		镇江	丹阳	司徒	司徒	丁庄	3212114	0105701	2	60-	1	2		2	0	0	0	0	0	0	0	0	0	0	0	0	0	0	0	0	0	0	0	0	0	0	0	0	0	0	0	0					0
2015-07-14	10:03:15	10:03:50		镇江	丹阳	司徒	司徒	丁庄	3212114	0105801	1	51-60	1	2		2	0	0	0	0	0	0	0	0	0	0	0	0	0	0	0	0	0	0	0	0	0	0	0	0	0	0	0	0					0
2015-07-14	10:03:50	10:05:20		镇江	丹阳	司徒	司徒	丁庄	3212114	0105802	2	51-60	1	2		2	0	0	0	0	0	0	0	0	0	0	0	0	0	0	0	0	0	0	0	0	0	0	0	0	0	0	0	0					0
2015-07-14	10:05:21	10:06:36		镇江	丹阳	司徒	司徒	丁庄	3212114	0105901	2	0-10	1	16		1	0	0	0	0	0	0	0	0	0	0	0	0	0	0	0	0	0	0	0	0	0	0	0	0	0	0	0	0					0
2015-07-14	10:06:37	10:07:22		镇江	丹阳	司徒	司徒	丁庄	3212114	0105902	2	31-40	1	2		5	0	0	0	0	0	0	0	0	0	0	0	0	0	0	0	0	0	0	0	0	0	0	0	0	0	0	0	0					0
2015-07-14	10:07:22	10:08:06		镇江	丹阳	司徒	司徒	丁庄	3212114	0106001	1	51-60	1	2		4	0	0	0	0	0	0	0	0	0	0	0	0	0	0	0	0	0	0	0	0	0	0	0	0	0	0	0	0					0
2015-07-14	10:08:06	10:08:53		镇江	丹阳	司徒	司徒	丁庄	3212114	0106002	2	41-50	1	2		3	0	0	0	0	0	0	0	0	0	0	0	0	0	0	0	0	0	0	0	0	0	0	0	0	0	0	0	0					0
2015-07-14	10:08:53	10:10:40		镇江	丹阳	司徒	司徒	丁庄	3212114	0106101	2	60-	1	2		1	0	0	0	0	0	0	0	0	0	0	0	0	0	0	0	0	0	0	0	0	0	0	0	0	0	0	0	0					0
2015-07-14	10:10:41	10:11:23		镇江	丹阳	司徒	司徒	丁庄	3212114	0106102	1	60-	1	2		1	0	0	0	0	0	0	0	0	0	0	0	0	0	0	0	0	0	0	0	0	0	0	0	0	0	0	0	0					0
2015-07-14	10:11:23	10:12:01		镇江	丹阳	司徒	司徒	丁庄	3212114	0106201	1	60-	1	2		3	0	0	0	0	0	0	0	0	0	0	0	0	0	0	0	0	0	0	0	0	0	0	0	0	0	0	0	0					0
2015-07-14	10:12:01	10:12:35		镇江	丹阳	司徒	司徒	丁庄	3212114	0106202	2	60-	1	2		3	0	0	0	0	0	0	0	0	0	0	0	0	0	0	0	0	0	0	0	0	0	0	0	0	0	0	0	0					0
2015-07-14	10:12:35	10:13:11		镇江	丹阳	司徒	司徒	丁庄	3212114	0106203	2	41-50	1	2		3	0	0	0	0	0	0	0	0	0	0	0	0	0	0	0	0	0	0	0	0	0	0	0	0	0	0	0	0					0
2015-07-14	10:13:12	10:14:12		镇江	丹阳	司徒	司徒	丁庄	3212114	0106204	1	41-50	1	2		3	0	0	0	0	0	0	0	0	0	0	0	0	0	0	0	0	0	0	0	0	0	0	0	0	0	0	0	0					0
2015-07-14	10:14:12	10:14:59		镇江	丹阳	司徒	司徒	丁庄	3212114	0106301	1	51-60	1	2		3	0	0	0	0	0	0	0	0	0	0	0	0	0	0	0	0	0	0	0	0	0	0	0	0	0	0	0	0					0
2015-07-14	10:15:00	10:15:40		镇江	丹阳	司徒	司徒	丁庄	3212114	0106302	2	41-50	1	2		3	0	0	0	0	0	0	0	0	0	0	0	0	0	0	0	0	0	0	0	0	0	0	0	0	0	0	0	0					0
2015-07-14	10:15:41	10:16:49		镇江	丹阳	司徒	司徒	丁庄	3212114	0106501	1	51-60	1	2		2	0	0	0	0	0	0	0	0	0	0	0	0	0	0	0	0	0	0	0	0	0	0	0	0	0	0	0	0					0
2015-07-14	10:16:50	10:17:30		镇江	丹阳	司徒	司徒	丁庄	3212114	0106502	2	51-60	1	2		2	0	0	0	0	0	0	0	0	0	0	0	0	0	0	0	0	0	0	0	0	0	0	0	0	0	0	0	0					0
2015-07-14	10:17:30	10:18:24		镇江	丹阳	司徒	司徒	丁庄	3212114	0106601	1	60-	1	2		3	0	0	0	0	0	0	0	0	0	0	0	0	0	0	0	0	0	0	0	0	0	0	0	0	0	0	0	0					0
2015-07-14	10:18:24	17:00:48		镇江	丹阳	司徒	司徒	丁庄	3212114	0106602	2	60-	1	2		2	0	0	0	0	0	0	0	0	0	0	0	0	0	0	0	0	0	0	0	0	0	0	0	0	0	0	0	0					0
2015-07-14	10:19:07	10:19:47		镇江	丹阳	司徒	司徒	丁庄	3212114	0106603	2	31-40	1	2		3	0	0	0	0	0	0	0	0	0	0	0	0	0	0	0	0	0	0	0	0	0	0	0	0	0	0	0	0					0
2015-07-14	10:19:47	10:20:33		镇江	丹阳	司徒	司徒	丁庄	3212114	0106604	1	31-40	1	5		3	0	0	0	0	0	0	0	0	0	0	0	0	0	0	0	0	0	0	0	0	0	0	0	0	0	0	0	0					0
2015-07-14	10:20:33	10:21:27		镇江	丹阳	司徒	司徒	丁庄	3212114	0106605	1	11-20	1	15		3	0	0	0	0	0	0	0	0	0	0	0	0	0	0	0	0	0	0	0	0	0	0	0	0	0	0	0	0					0
2015-07-14	10:21:28	10:22:13		镇江	丹阳	司徒	司徒	丁庄	3212114	0106701	1	60-	1	2		2	0	0	0	0	0	0	0	0	0	0	0	0	0	0	0	0	0	0	0	0	0	0	0	0	0	0	0	0					0
2015-07-14	10:22:13	10:23:08		镇江	丹阳	司徒	司徒	丁庄	3212114	0106702	2	60-	1	2		2	0	0	0	0	0	0	0	0	0	0	0	0	0	0	0	0	0	0	0	0	0	0	0	0	0	0	0	0					0
2015-07-14	10:23:08	10:23:46		镇江	丹阳	司徒	司徒	丁庄	3212114	0106703	1	41-50	1	2		2	0	0	0	0	0	0	0	0	0	0	0	0	0	0	0	0	0	0	0	0	0	0	0	0	0	0	0	0					0
2015-07-14	10:23:46	10:24:24		镇江	丹阳	司徒	司徒	丁庄	3212114	0106801	1	60-	1	2		2	0	0	0	0	0	0	0	0	0	0	0	0	0	0	0	0	0	0	0	0	0	0	0	0	0	0	0	0					0
2015-07-14	10:24:24	10:25:09		镇江	丹阳	司徒	司徒	丁庄	3212114	0106802	2	60-	1	2		3	0	0	0	0	0	0	0	0	0	0	0	0	0	0	0	0	0	0	0	0	0	0	0	0	0	0	0	0					0
2015-07-14	10:25:09	10:25:47		镇江	丹阳	司徒	司徒	丁庄	3212114	0106803	2	41-50	1	2		3	0	0	0	0	0	0	0	0	0	0	0	0	0	0	0	0	0	0	0	0	0	0	0	0	0	0	0	0					0
2015-07-14	10:25:48	10:26:25		镇江	丹阳	司徒	司徒	丁庄	3212114	0106905	1	41-50	1	2		4	0	0	0	0	0	0	0	0	0	0	0	0	0	0	0	0	0	0	0	0	0	0	0	0	0	0	0	0					0
2015-07-14	10:26:25	10:33:56		镇江	丹阳	司徒	司徒	丁庄	3212114	0106906	1	51-60	1	2		2	0	0	0	0	0	0	0	0	0	0	0	0	0	0	0	0	0	0	0	0	0	0	0	0	0	0	0	0					0
2015-07-14	10:33:57	10:34:53		镇江	丹阳	司徒	司徒	丁庄	3212114	0106907	2	51-60	1	2		3	0	0	0	0	0	0	0	0	0	0	0	0	0	0	0	0	0	0	0	0	0	0	0	0	0	0	0	0					0
2015-07-14	10:34:54	10:35:44		镇江	丹阳	司徒	司徒	丁庄	3212114	0107002	2	51-60	1	2		2	0	0	0	0	0	0	0	0	0	0	0	0	0	0	0	0	0	0	0	0	0	0	0	0	0	0	0	0					0
2015-07-14	10:35:44	10:37:01		镇江	丹阳	司徒	司徒	丁庄	3212114	0107004	1	21-30	1	1		5	0	0	0	0	0	0	0	0	0	0	0	0	0	0	0	0	0	0	0	0	0	0	0	0	0	0	0	0					0
2015-07-14	10:37:01	10:38:00		镇江	丹阳	司徒	司徒	丁庄	3212114	0107101	1	51-60	1	2		2	0	0	0	0	0	0	0	0	0	0	0	0	0	0	0	0	0	0	0	0	0	0	0	0	0	0	0	0					0
2015-07-14	10:38:00	10:38:42		镇江	丹阳	司徒	司徒	丁庄	3212114	0107102	2	51-60	1	2		2	0	0	0	0	0	0	0	0	0	0	0	0	0	0	0	0	0	0	0	0	0	0	0	0	0	0	0	0					0
2015-07-14	10:38:42	10:39:36		镇江	丹阳	司徒	司徒	丁庄	3212114	0107201	1	41-50	1	5		4	0	0	0	0	0	0	0	0	0	0	0	0	0	0	0	0	0	0	0	0	0	0	0	0	0	0	0	0					0
2015-07-14	10:39:37	10:40:32		镇江	丹阳	司徒	司徒	丁庄	3212114	0107202	2	41-50	1	5		4	0	0	0	0	0	0	0	0	0	0	0	0	0	0	0	0	0	0	0	0	0	0	0	0	0	0	0	0					0
2015-07-14	10:40:33	10:41:28		镇江	丹阳	司徒	司徒	丁庄	3212114	0107301	1	51-60	1	2		2	0	0	0	0	0	0	0	0	0	0	0	0	0	0	0	0	0	0	0	0	0	0	0	0	0	0	0	0					0
2015-07-14	10:41:28	10:42:15		镇江	丹阳	司徒	司徒	丁庄	3212114	0107302	2	51-60	1	2		2	0	0	0	0	0	0	0	0	0	0	0	0	0	0	0	0	0	0	0	0	0	0	0	0	0	0	0	0					0
2015-07-14	10:42:15	14:01:19		镇江	丹阳	司徒	司徒	丁庄	3212114	0107401	1	60-	1	2		2	0	0	0	0	0	0	0	0	0	0	0	0	0	0	0	0	0	0	0	0	0	0	0	0	0	0	0	0					0
2015-07-14	14:01:19	14:02:06		镇江	丹阳	司徒	司徒	丁庄	3212114	0107402	2	51-60	1	2		2	0	0	0	0	0	0	0	0	0	0	0	0	0	0	0	0	0	0	0	0	0	0	0	0	0	0	0	0					0
2015-07-14	14:02:07	14:03:16		镇江	丹阳	司徒	司徒	丁庄	3212114	0107601	1	51-60	1	2		2	0	0	0	0	0	0	0	0	0	0	0	0	0	0	0	0	0	0	0	0	0	0	0	0	0	0	0	0					0
2015-07-14	14:03:16	14:04:16		镇江	丹阳	司徒	司徒	丁庄	3212114	0107602	2	51-60	1	2		2	0	0	0	0	0	0	0	0	0	0	0	0	0	0	0	0	0	0	0	0	0	0	0	0	0	0	0	0					0
2015-07-14	14:04:16	14:05:34		镇江	丹阳	司徒	司徒	丁庄	3212114	0107603	1	31-40	1	8		3	0	0	0	0	0	0	0	0	0	0	0	0	0	0	0	0	0	0	0	0	0	0	0	0	0	0	0	0					0
2015-07-14	14:05:34	14:07:37		镇江	丹阳	司徒	司徒	丁庄	3212114	0107604	2	31-40	1	1		3	0	0	0	0	0	0	0	0	0	0	0	0	0	0	0	0	0	0	0	0	0	0	0	0	0	0	0	0					0
2015-07-14	14:07:37	14:08:35		镇江	丹阳	司徒	司徒	丁庄	3212114	0107605	1	0-10	1	16		1	0	0	0	0	0	0	0	0	0	0	0	0	0	0	0	0	0	0	0	0	0	0	0	0	0	0	0	0				0	0
2015-07-14	14:08:35	14:09:31		镇江	丹阳	司徒	司徒	丁庄	3212114	0107701	2	51-60	1	5		4	0	0	0	0	0	0	0	0	0	0	0	0	0	0	0	0	0	0	0	0	0	0	0	0	0	0	0	0					0
2015-07-14	14:09:32	14:10:29		镇江	丹阳	司徒	司徒	丁庄	3212114	0107801	2	21-30	1	7		5	0	0	0	0	0	0	0	0	0	0	0	0	0	0	0	0	0	0	0	0	0	0	0	0	0	0	0	0					0
2015-07-14	14:10:30	14:11:17		镇江	丹阳	司徒	司徒	丁庄	3212114	0107901	1	41-50	1	1		4	0	0	0	0	0	0	0	0	0	0	0	0	0	0	0	0	0	0	0	0	0	0	0	0	0	0	0	0					0
2015-07-14	14:11:18	14:12:04		镇江	丹阳	司徒	司徒	丁庄	3212114	0107902	2	41-50	1	1		3	0	0	0	0	0	0	0	0	0	0	0	0	0	0	0	0	0	0	0	0	0	0	0	0	0	0	0	0					0
2015-07-14	14:12:05	14:13:12		镇江	丹阳	司徒	司徒	丁庄	3212114	0107903	2	60-	1	2		1	0	0	0	0	0	0	0	0	0	0	0	0	0	0	0	0	0	0	0	0	0	0	0	0	0	0	0	0					0
2015-07-14	14:13:12	14:13:58		镇江	丹阳	司徒	司徒	丁庄	3212114	0108001	1	51-60	1	2		2	0	0	0	0	0	0	0	0	0	0	0	0	0	0	0	0	0	0	0	0	0	0	0	0	0	0	0	0					0
2015-07-14	14:13:59	16:47:32		镇江	丹阳	司徒	司徒	丁庄	3212114	0108002	2	51-60	1	2		2	0	0	0	0	0	0	0	0	0	0	0	0	0	0	0	0	0	0	0	0	0	0	0	0	0	0	0	0					0
2015-07-14	14:14:35	14:15:33		镇江	丹阳	司徒	司徒	丁庄	3212114	0108101	1	60-	1	2		2	0	0	0	0	0	0	0	0	0	0	0	0	0	0	0	0	0	0	0	0	0	0	0	0	0	0	0	0					0
2015-07-14	14:15:33	14:16:17		镇江	丹阳	司徒	司徒	丁庄	3212114	0108102	2	60-	1	2		2	0	0	0	0	0	0	0	0	0	0	0	0	0	0	0	0	0	0	0	0	0	0	0	0	0	0	0	0					0
2015-07-14	14:16:17	14:16:57		镇江	丹阳	司徒	司徒	丁庄	3212114	0108201	1	51-60	1	2		2	0	0	0	0	0	0	0	0	0	0	0	0	0	0	0	0	0	0	0	0	0	0	0	0	0	0	0	0					0
2015-07-14	14:16:57	14:17:34		镇江	丹阳	司徒	司徒	丁庄	3212114	0108202	2	51-60	1	2		2	0	0	0	0	0	0	0	0	0	0	0	0	0	0	0	0	0	0	0	0	0	0	0	0	0	0	0	0					0
2015-07-14	14:17:34	14:18:12		镇江	丹阳	司徒	司徒	丁庄	3212114	0108203	2	51-60	1	2		2	0	0	0	0	0	0	0	0	0	0	0	0	0	0	0	0	0	0	0	0	0	0	0	0	0	0	0	0					0
2015-07-14	14:18:13	14:18:46		镇江	丹阳	司徒	司徒	丁庄	3212114	0108204	1	51-60	1	2		2	0	0	0	0	0	0	0	0	0	0	0	0	0	0	0	0	0	0	0	0	0	0	0	0	0	0	0	0					0
2015-07-14	14:18:47	14:20:01		镇江	丹阳	司徒	司徒	丁庄	3212114	0108301	1	60-	1	1		3	0	0	0	0	0	0	0	0	0	0	0	0	0	0	0	0	0	0	0	0	0	0	0	0	0	0	0	0					0
2015-07-14	14:20:02	14:20:49		镇江	丹阳	司徒	司徒	丁庄	3212114	0108302	2	60-	1	2		3	0	0	0	0	0	0	0	0	0	0	0	0	0	0	0	0	0	0	0	0	0	0	0	0	0	0	0	0					0
2015-07-14	14:20:50	14:25:15		镇江	丹阳	司徒	司徒	丁庄	3212114	0108401	1	51-60	1	2		2	0	0	0	0	0	0	0	0	0	0	0	0	0	0	0	0	0	0	0	0	0	0	0	0	0	0	0	0					0
2015-07-14	14:25:15	14:25:57		镇江	丹阳	司徒	司徒	丁庄	3212114	0108402	2	51-60	1	2		3	0	0	0	0	0	0	0	0	0	0	0	0	0	0	0	0	0	0	0	0	0	0	0	0	0	0	0	0					0
2015-07-14	14:25:57	14:26:39		镇江	丹阳	司徒	司徒	丁庄	3212114	0108403	1	0-10	1	15		2	0	0	0	0	0	0	0	0	0	0	0	0	0	0	0	0	0	0	0	0	0	0	0	0	0	0	0	0					0
2015-07-14	14:26:40	14:27:29		镇江	丹阳	司徒	司徒	丁庄	3212114	0108501	1	60-	1	2		3	0	0	0	0	0	0	0	0	0	0	0	0	0	0	0	0	0	0	0	0	0	0	0	0	0	0	0	0					0
2015-07-14	14:27:29	14:29:24		镇江	丹阳	司徒	司徒	丁庄	3212114	0108503	1	0-10	1	16		1	0	0	0	0	0	0	0	0	0	0	0	0	0	0	0	0	0	0	0	0	0	0	0	0	0	0	0	0					0
2015-07-14	14:29:24	14:30:07		镇江	丹阳	司徒	司徒	丁庄	3212114	0108601	2	60-	1	2		2	0	0	0	0	0	0	0	0	0	0	0	0	0	0	0	0	0	0	0	0	0	0	0	0	0	0	0	0					0
2015-07-14	14:30:08	14:30:46		镇江	丹阳	司徒	司徒	丁庄	3212114	0108602	1	31-40	1	2		2	0	0	0	0	0	0	0	0	0	0	0	0	0	0	0	0	0	0	0	0	0	0	0	0	0	0	0	0					0
2015-07-14	14:30:46	14:31:23		镇江	丹阳	司徒	司徒	丁庄	3212114	0108701	1	60-	1	2		3	0	0	0	0	0	0	0	0	0	0	0	0	0	0	0	0	0	0	0	0	0	0	0	0	0	0	0	0					0
2015-07-14	14:31:24	14:31:59		镇江	丹阳	司徒	司徒	丁庄	3212114	0108801	1	60-	1	2		2	0	0	0	0	0	0	0	0	0	0	0	0	0	0	0	0	0	0	0	0	0	0	0	0	0	0	0	0					0
2015-07-14	14:31:59	14:32:40		镇江	丹阳	司徒	司徒	丁庄	3212114	0108802	2	51-60	1	2		2	0	0	0	0	0	0	0	0	0	0	0	0	0	0	0	0	0	0	0	0	0	0	0	0	0	0	0	0					0
2015-07-14	14:32:40	14:33:45		镇江	丹阳	司徒	司徒	丁庄	3212114	0108803	2	0-10	1	15		1	0	0	0	0	0	0	0	0	0	0	0	0	0	0	0	0	0	0	0	0	0	0	0	0	0	0	0	0					0
2015-07-14	14:33:45	14:34:29		镇江	丹阳	司徒	司徒	丁庄	3212114	0108901	1	31-40	1	2		3	0	0	0	0	0	0	0	0	0	0	0	0	0	0	0	0	0	0	0	0	0	0	0	0	0	0	0	0					0
2015-07-14	14:34:29	14:35:08		镇江	丹阳	司徒	司徒	丁庄	3212114	0109002	2	60-	1	2		3	0	0	0	0	0	0	0	0	0	0	0	0	0	0	0	0	0	0	0	0	0	0	0	0	0	0	0	0					0
2015-07-14	14:35:08	17:10:01		镇江	丹阳	司徒	司徒	丁庄	3212114	0109101	1	41-50	1	2		3	0	0	0	0	0	0	0	0	0	0	0	0	0	0	0	0	0	0	0	0	0	0	0	0	0	0	0	0					0
2015-07-14	14:35:51	14:36:26		镇江	丹阳	司徒	司徒	丁庄	3212114	0109102	1	31-40	1	2		3	0	0	0	0	0	0	0	0	0	0	0	0	0	0	0	0	0	0	0	0	0	0	0	0	0	0	0	0					0
2015-07-14	14:36:26	14:37:10		镇江	丹阳	司徒	司徒	丁庄	3212114	0109201	2	60-	1	2		3	0	0	0	0	0	0	0	0	0	0	0	0	0	0	0	0	0	0	0	0	0	0	0	0	0	0	0	0					0
2015-07-14	14:37:11	14:37:55		镇江	丹阳	司徒	司徒	丁庄	3212114	0109301	1	60-	1	2		3	0	0	0	0	0	0	0	0	0	0	0	0	0	0	0	0	0	0	0	0	0	0	0	0	0	0	0	0					0
2015-07-14	14:37:55	14:39:14		镇江	丹阳	司徒	司徒	丁庄	3212114	0109402	2	21-30	1	5		5	0	0	0	0	0	0	0	0	0	0	0	0	0	0	0	0	0	0	0	0	0	0	0	0	0	0	0	0					0
2015-07-14	14:39:14	17:02:44		镇江	丹阳	司徒	司徒	丁庄	3212114	0109403	2	41-50	1	1		3	0	0	0	0	0	0	0	0	0	0	0	0	0	0	0	0	0	0	0	0	0	0	0	0	0	0	0	0					0
2015-07-14	14:41:21	14:42:01		镇江	丹阳	司徒	司徒	丁庄	3212114	0109501	1	60-	1	2		3	0	0	0	0	0	0	0	0	0	0	0	0	0	0	0	0	0	0	0	0	0	0	0	0	0	0	0	0					0
2015-07-14	14:42:01	14:42:34		镇江	丹阳	司徒	司徒	丁庄	3212114	0109502	2	60-	1	2		3	0	0	0	0	0	0	0	0	0	0	0	0	0	0	0	0	0	0	0	0	0	0	0	0	0	0	0	0					0
2015-07-14	14:42:35	14:43:12		镇江	丹阳	司徒	司徒	丁庄	3212114	0109601	1	51-60	1	2		3	0	0	0	0	0	0	0	0	0	0	0	0	0	0	0	0	0	0	0	0	0	0	0	0	0	0	0	0					0
2015-07-14	14:43:12	14:44:27		镇江	丹阳	司徒	司徒	丁庄	3212114	0109602	2	41-50	1	2		3	0	0	0	0	0	0	0	0	0	0	0	0	0	0	0	0	0	0	0	0	0	0	0	0	0	0	0	0					0
2015-07-14	14:44:28	14:45:23		镇江	丹阳	司徒	司徒	丁庄	3212114	0109603	2	21-30	1	7		4	0	0	0	0	0	0	0	0	0	0	0	0	0	0	0	0	0	0	0	0	0	0	0	0	0	0	0	0					0
2015-07-14	14:45:23	14:46:16		镇江	丹阳	司徒	司徒	丁庄	3212114	0109604	1	31-40	1	2		2	0	0	0	0	0	0	0	0	0	0	0	0	0	0	0	0	0	0	0	0	0	0	0	0	0	0	0	0					0
2015-07-14	14:46:16	14:47:23		镇江	丹阳	司徒	司徒	丁庄	3212114	0109605	2	0-10	1	16		1	0	0	0	0	0	0	0	0	0	0	0	0	0	0	0	0	0	0	0	0	0	0	0	0	0	0	0	0				0	0
2015-07-14	14:47:23	14:48:31		镇江	丹阳	司徒	司徒	丁庄	3212114	0109701	1	60-	1	2		1	0	0	0	0	0	0	0	0	0	0	0	0	0	0	0	0	0	0	0	0	0	0	0	0	0	0	0	0					0
2015-07-14	14:48:31	14:49:45		镇江	丹阳	司徒	司徒	丁庄	3212114	0109702	2	60-	1	2		1	0	0	0	0	0	0	0	0	0	0	0	0	0	0	0	0	0	0	0	0	0	0	0	0	0	0	0	0					0
2015-07-14	14:49:45	14:50:43		镇江	丹阳	司徒	司徒	丁庄	3212114	0109801	2	41-50	1	2		3	0	0	0	0	0	0	0	0	0	0	0	0	0	0	0	0	0	0	0	0	0	0	0	0	0	0	0	0					0
2015-07-14	14:50:44	09:38:10		镇江	丹阳	司徒	司徒	丁庄	3212114	0109802	1	41-50	1	2		3	0	0	0	0	0	0	0	0	0	0	0	0	0	0	0	0	0	0	0	0	0	0	0	0	0	0	0	0					0
2015-07-14	14:53:13	14:54:17		镇江	丹阳	司徒	司徒	丁庄	3212114	0109901	1	60-	1	2		3	0	0	0	0	0	0	0	0	0	0	0	0	0	0	0	0	0	0	0	0	0	0	0	0	0	0	0	0					0
2015-07-14	14:54:17	10:40:40		镇江	丹阳	司徒	司徒	丁庄	3212114	0109902	2	60-	1	2		1	0	0	0	0	0	0	0	0	0	0	0	0	0	0	0	0	0	0	0	0	0	0	0	0	0	0	0	0					0
2015-07-15	10:40:40	10:42:35		镇江	丹阳	司徒	司徒	丁庄	3212114	0110001	1	60-	1	2		3	0	0	0	0	0	0	0	0	0	0	0	0	0	0	0	0	0	0	0	0	0	0	0	0	0	0	0	0					0
2015-07-15	10:42:35	10:43:16		镇江	丹阳	司徒	司徒	丁庄	3212114	0110002	2	60-	1	2		2	0	0	0	0	0	0	0	0	0	0	0	0	0	0	0	0	0	0	0	0	0	0	0	0	0	0	0	0					0
2015-07-15	10:43:16	10:44:07		镇江	丹阳	司徒	司徒	丁庄	3212114	0110101	1	51-60	1	2		2	0	0	0	0	0	0	0	0	0	0	0	0	0	0	0	0	0	0	0	0	0	0	0	0	0	0	0	0					0
2015-07-15	10:44:08	10:44:49		镇江	丹阳	司徒	司徒	丁庄	3212114	0110102	2	51-60	1	2		2	0	0	0	0	0	0	0	0	0	0	0	0	0	0	0	0	0	0	0	0	0	0	0	0	0	0	0	0					0
2015-07-15	10:44:49	10:45:38		镇江	丹阳	司徒	司徒	丁庄	3212114	0110103	1	0-10	1	15		2	0	0	0	0	0	0	0	0	0	0	0	0	0	0	0	0	0	0	0	0	0	0	0	0	0	0	0	0					0
2015-07-15	10:45:39	10:46:56		镇江	丹阳	司徒	司徒	丁庄	3212114	0110201	2	51-60	1	2		3	0	0	0	0	0	0	0	0	0	0	0	0	0	0	0	0	0	0	0	0	0	0	0	0	0	0	0	0					0
2015-07-15	10:46:56	10:48:10		镇江	丹阳	司徒	司徒	丁庄	3212114	0110304	2	0-10	1	15		2	0	0	0	0	0	0	0	0	0	0	0	0	0	0	0	0	0	0	0	0	0	0	0	0	0	0	0	0					0
2015-07-15	10:48:11	10:48:59		镇江	丹阳	司徒	司徒	丁庄	3212114	0110401	2	60-	1	2		1	0	0	0	0	0	0	0	0	0	0	0	0	0	0	0	0	0	0	0	0	0	0	0	0	0	0	0	0					0
2015-07-15	10:48:59	10:50:43		镇江	丹阳	司徒	司徒	丁庄	3212114	0110501	2	60-	1	2		1	0	0	0	0	0	0	0	0	0	0	0	0	0	0	0	0	0	0	0	0	0	0	0	0	0	0	0	0					0
2015-07-15	10:50:44	17:04:19		镇江	丹阳	司徒	司徒	丁庄	3212114	0110601	2	60-	1	2		3	0	0	0	0	0	0	0	0	0	0	0	0	0	0	0	0	0	0	0	0	0	0	0	0	0	0	0	0					0
2015-07-15	10:51:49	10:52:41		镇江	丹阳	司徒	司徒	丁庄	3212114	0110602	2	41-50	1	2		2	0	0	0	0	0	0	0	0	0	0	0	0	0	0	0	0	0	0	0	0	0	0	0	0	0	0	0	0					0
2015-07-15	10:52:41	10:53:23		镇江	丹阳	司徒	司徒	丁庄	3212114	0110701	1	60-	1	2		3	0	0	0	0	0	0	0	0	0	0	0	0	0	0	0	0	0	0	0	0	0	0	0	0	0	0	0	0					0
2015-07-15	10:53:23	10:54:07		镇江	丹阳	司徒	司徒	丁庄	3212114	0110801	1	21-30	1	15		5	0	0	0	0	0	0	0	0	0	0	0	0	0	0	0	0	0	0	0	0	0	0	0	0	0	0	0	0					0
2015-07-15	10:54:07	10:54:47		镇江	丹阳	司徒	司徒	丁庄	3212114	0110802	2	21-30	1	15		5	0	0	0	0	0	0	0	0	0	0	0	0	0	0	0	0	0	0	0	0	0	0	0	0	0	0	0	0					0
2015-07-15	10:54:47	10:55:35		镇江	丹阳	司徒	司徒	丁庄	3212114	0110803	1	60-	1	2		2	0	0	0	0	0	0	0	0	0	0	0	0	0	0	0	0	0	0	0	0	0	0	0	0	0	0	0	0					0
2015-07-15	10:55:35	10:56:16		镇江	丹阳	司徒	司徒	丁庄	3212114	0110901	2	51-60	1	2		2	0	0	0	0	0	0	0	0	0	0	0	0	0	0	0	0	0	0	0	0	0	0	0	0	0	0	0	0					0
2015-07-15	10:56:16	10:56:51		镇江	丹阳	司徒	司徒	丁庄	3212114	0111001	1	60-	1	2		2	0	0	0	0	0	0	0	0	0	0	0	0	0	0	0	0	0	0	0	0	0	0	0	0	0	0	0	0					0
2015-07-15	10:56:52	10:57:27		镇江	丹阳	司徒	司徒	丁庄	3212114	0111101	1	51-60	1	2		3	0	0	0	0	0	0	0	0	0	0	0	0	0	0	0	0	0	0	0	0	0	0	0	0	0	0	0	0					0
2015-07-15	10:57:27	10:58:16		镇江	丹阳	司徒	司徒	丁庄	3212114	0111202	2	60-	1	2		3	0	0	0	0	0	0	0	0	0	0	0	0	0	0	0	0	0	0	0	0	0	0	0	0	0	0	0	0					0
2015-07-15	10:58:16	10:59:06		镇江	丹阳	司徒	司徒	丁庄	3212114	0111203	1	31-40	1	1		3	0	0	0	0	0	0	0	0	0	0	0	0	0	0	0	0	0	0	0	0	0	0	0	0	0	0	0	0					0
2015-07-15	10:59:07	11:00:02		镇江	丹阳	司徒	司徒	丁庄	3212114	0111204	2	31-40	1	1		3	0	0	0	0	0	0	0	0	0	0	0	0	0	0	0	0	0	0	0	0	0	0	0	0	0	0	0	0					0
2015-07-15	11:00:03	11:00:56		镇江	丹阳	司徒	司徒	丁庄	3212114	0111205	2	11-20	1	15		3	0	0	0	0	0	0	0	0	0	0	0	0	0	0	0	0	0	0	0	0	0	0	0	0	0	0	0	0					0
2015-07-15	11:00:57	11:01:40		镇江	丹阳	司徒	司徒	丁庄	3212114	0111301	1	31-40	1	10		5	0	0	0	0	0	0	0	0	0	0	0	0	0	0	0	0	0	0	0	0	0	0	0	0	0	0	0	0					0
2015-07-15	11:01:41	11:02:21		镇江	丹阳	司徒	司徒	丁庄	3212114	0111302	2	51-60	1	2		2	0	0	0	0	0	0	0	0	0	0	0	0	0	0	0	0	0	0	0	0	0	0	0	0	0	0	0	0					0
2015-07-15	11:02:21	11:02:56		镇江	丹阳	司徒	司徒	丁庄	3212114	0111303	2	21-30	1	15		5	0	0	0	0	0	0	0	0	0	0	0	0	0	0	0	0	0	0	0	0	0	0	0	0	0	0	0	0					0
2015-07-15	11:02:57	11:03:49		镇江	丹阳	司徒	司徒	丁庄	3212114	0111401	1	11-20	1	15		3	0	0	0	0	0	0	0	0	0	0	0	0	0	0	0	0	0	0	0	0	0	0	0	0	0	0	0	0					0
2015-07-15	11:03:49	11:04:23		镇江	丹阳	司徒	司徒	丁庄	3212114	0111501	1	51-60	1	2		2	0	0	0	0	0	0	0	0	0	0	0	0	0	0	0	0	0	0	0	0	0	0	0	0	0	0	0	0					0
2015-07-15	11:04:23	11:05:03		镇江	丹阳	司徒	司徒	丁庄	3212114	0111502	2	51-60	1	2		2	0	0	0	0	0	0	0	0	0	0	0	0	0	0	0	0	0	0	0	0	0	0	0	0	0	0	0	0					0
2015-07-15	11:05:04	11:05:52		镇江	丹阳	司徒	司徒	丁庄	3212114	0111601	1	31-40	1	1		3	0	0	0	0	0	0	0	0	0	0	0	0	0	0	0	0	0	0	0	0	0	0	0	0	0	0	0	0					0
2015-07-15	11:05:52	11:06:37		镇江	丹阳	司徒	司徒	丁庄	3212114	0111602	2	31-40	1	8		3	0	0	0	0	0	0	0	0	0	0	0	0	0	0	0	0	0	0	0	0	0	0	0	0	0	0	0	0					0
2015-07-15	11:06:38	11:07:12		镇江	丹阳	司徒	司徒	丁庄	3212114	0111702	2	51-60	1	2		3	0	0	0	0	0	0	0	0	0	0	0	0	0	0	0	0	0	0	0	0	0	0	0	0	0	0	0	0					0
2015-07-15	11:07:12	11:07:48		镇江	丹阳	司徒	司徒	丁庄	3212114	0111703	2	0-10	1	15		2	0	0	0	0	0	0	0	0	0	0	0	0	0	0	0	0	0	0	0	0	0	0	0	0	0	0	0	0				0	0
2015-07-15	11:07:48	11:08:29		镇江	丹阳	司徒	司徒	丁庄	3212114	0111704	1	31-40	1	8		5	0	0	0	0	0	0	0	0	0	0	0	0	0	0	0	0	0	0	0	0	0	0	0	0	0	0	0	0					0
2015-07-15	11:08:29	15:53:30		镇江	丹阳	司徒	司徒	丁庄	3212114	0111803	2	41-50	1	2		3	0	0	0	0	0	0	0	0	0	0	0	0	0	0	0	0	0	0	0	0	0	0	0	0	0	0	0	0					0
2015-07-15	11:09:17	11:09:50		镇江	丹阳	司徒	司徒	丁庄	3212114	0111901	1	60-	1	2		2	0	0	0	0	0	0	0	0	0	0	0	0	0	0	0	0	0	0	0	0	0	0	0	0	0	0	0	0					0
2015-07-15	11:09:50	11:10:26		镇江	丹阳	司徒	司徒	丁庄	3212114	0111902	2	60-	1	2		2	0	0	0	0	0	0	0	0	0	0	0	0	0	0	0	0	0	0	0	0	0	0	0	0	0	0	0	0					0
2015-07-15	11:10:26	11:11:02		镇江	丹阳	司徒	司徒	丁庄	3212114	0112001	1	60-	1	2		2	0	0	0	0	0	0	0	0	0	0	0	0	0	0	0	0	0	0	0	0	0	0	0	0	0	0	0	0					0
2015-07-15	11:11:02	11:11:38		镇江	丹阳	司徒	司徒	丁庄	3212114	0112002	2	60-	1	2		2	0	0	0	0	0	0	0	0	0	0	0	0	0	0	0	0	0	0	0	0	0	0	0	0	0	0	0	0					0
2015-07-15	11:11:39	11:12:20		镇江	丹阳	司徒	司徒	丁庄	3212114	0112003	1	41-50	1	7		5	0	0	0	0	0	0	0	0	0	0	0	0	0	0	0	0	0	0	0	0	0	0	0	0	0	0	0	0					0
2015-07-15	11:12:20	11:12:56		镇江	丹阳	司徒	司徒	丁庄	3212114	0112101	1	60-	1	2		2	0	0	0	0	0	0	0	0	0	0	0	0	0	0	0	0	0	0	0	0	0	0	0	0	0	0	0	0					0
2015-07-15	11:12:57	11:13:34		镇江	丹阳	司徒	司徒	丁庄	3212114	0112201	1	41-50	1	2		4	0	0	0	0	0	0	0	0	0	0	0	0	0	0	0	0	0	0	0	0	0	0	0	0	0	0	0	0					0
2015-07-15	11:13:34	11:14:08		镇江	丹阳	司徒	司徒	丁庄	3212114	0112202	2	41-50	1	2		3	0	0	0	0	0	0	0	0	0	0	0	0	0	0	0	0	0	0	0	0	0	0	0	0	0	0	0	0					0
2015-07-15	11:14:08	11:14:46		镇江	丹阳	司徒	司徒	丁庄	3212114	0112203	1	21-30	1	11		5	0	0	0	0	0	0	0	0	0	0	0	0	0	0	0	0	0	0	0	0	0	0	0	0	0	0	0	0					0
2015-07-15	11:14:46	11:15:28		镇江	丹阳	司徒	司徒	丁庄	3212114	0112204	2	21-30	1	7		5	0	0	0	0	0	0	0	0	0	0	0	0	0	0	0	0	0	0	0	0	0	0	0	0	0	0	0	0					0
2015-07-15	11:15:28	11:16:10		镇江	丹阳	司徒	司徒	丁庄	3212114	0112205	2	0-10	1	16		1	0	0	0	0	0	0	0	0	0	0	0	0	0	0	0	0	0	0	0	0	0	0	0	0	0	0	0	0					0
2015-07-15	11:16:10	11:16:49		镇江	丹阳	司徒	司徒	丁庄	3212114	0112206	2	60-	1	2		1	0	0	0	0	0	0	0	0	0	0	0	0	0	0	0	0	0	0	0	0	0	0	0	0	0	0	0	0					0
2015-07-15	11:16:50	11:17:40		镇江	丹阳	司徒	司徒	丁庄	3212114	0112301	2	60-	1	2		2	0	0	0	0	0	0	0	0	0	0	0	0	0	0	0	0	0	0	0	0	0	0	0	0	0	0	0	0					0
2015-07-15	11:17:41	11:18:18		镇江	丹阳	司徒	司徒	丁庄	3212114	0112302	1	60-	1	2		2	0	0	0	0	0	0	0	0	0	0	0	0	0	0	0	0	0	0	0	0	0	0	0	0	0	0	0	0					0
2015-07-15	11:18:19	11:18:52		镇江	丹阳	司徒	司徒	丁庄	3212114	0112304	2	51-60	1	2		2	0	0	0	0	0	0	0	0	0	0	0	0	0	0	0	0	0	0	0	0	0	0	0	0	0	0	0	0					0
2015-07-15	11:18:53	11:19:33		镇江	丹阳	司徒	司徒	丁庄	3212114	0112501	1	41-50	1	2		3	0	0	0	0	0	0	0	0	0	0	0	0	0	0	0	0	0	0	0	0	0	0	0	0	0	0	0	0					0
2015-07-15	11:19:33	11:20:22		镇江	丹阳	司徒	司徒	丁庄	3212114	0112502	2	41-50	1	2		2	0	0	0	0	0	0	0	0	0	0	0	0	0	0	0	0	0	0	0	0	0	0	0	0	0	0	0	0					0
2015-07-15	11:20:23	11:25:11		镇江	丹阳	司徒	司徒	丁庄	3212114	0112503	2	21-30	1	14		5	0	0	0	0	0	0	0	0	0	0	0	0	0	0	0	0	0	0	0	0	0	0	0	0	0	0	0	0					0
2015-07-15	11:25:12	11:26:01		镇江	丹阳	司徒	司徒	丁庄	3212114	0103202	2	41-50	1	2		3	0	0	0	0	0	0	0	0	0	0	0	0	0	0	0	0	0	0	0	0	0	0	0	0	0	0	0	0					0
2015-07-15	11:26:01	11:26:38		镇江	丹阳	司徒	司徒	丁庄	3212114	0103301	1	60-	1	2		3	0	0	0	0	0	0	0	0	0	0	0	0	0	0	0	0	0	0	0	0	0	0	0	0	0	0	0	0					0
2015-07-15	11:26:39	14:55:01		镇江	丹阳	司徒	司徒	丁庄	3212114	0103302	2	60-	1	2		2	0	0	0	0	0	0	0	0	0	0	0	0	0	0	0	0	0	0	0	0	0	0	0	0	0	0	0	0					0
2015-07-15	14:55:01	14:55:51		镇江	丹阳	司徒	司徒	丁庄	3212114	0103401	1	51-60	1	2		4	0	0	0	0	0	0	0	0	0	0	0	0	0	0	0	0	0	0	0	0	0	0	0	0	0	0	0	0					0
2015-07-15	14:55:51	14:56:29		镇江	丹阳	司徒	司徒	丁庄	3212114	0103502	2	51-60	1	2		4	0	0	0	0	0	0	0	0	0	0	0	0	0	0	0	0	0	0	0	0	0	0	0	0	0	0	0	0					0
2015-07-15	14:56:29	14:57:24		镇江	丹阳	司徒	司徒	丁庄	3212114	0103601	1	60-	1	2		3	0	0	0	0	0	0	0	0	0	0	0	0	0	0	0	0	0	0	0	0	0	0	0	0	0	0	0	0					0
2015-07-15	14:57:24	14:58:09		镇江	丹阳	司徒	司徒	丁庄	3212114	0103602	2	60-	1	2		2	0	0	0	0	0	0	0	0	0	0	0	0	0	0	0	0	0	0	0	0	0	0	0	0	0	0	0	0					0
2015-07-15	14:58:09	14:59:11		镇江	丹阳	司徒	司徒	丁庄	3212114	0103801	1	51-60	1	2		3	0	0	0	0	0	0	0	0	0	0	0	0	0	0	0	0	0	0	0	0	0	0	0	0	0	0	0	0					0
2015-07-15	14:59:11	14:59:51		镇江	丹阳	司徒	司徒	丁庄	3212114	0103802	2	41-50	1	2		3	0	0	0	0	0	0	0	0	0	0	0	0	0	0	0	0	0	0	0	0	0	0	0	0	0	0	0	0					0
2015-07-15	14:59:51	15:00:32		镇江	丹阳	司徒	司徒	丁庄	3212114	0103901	1	41-50	1	2		3	0	0	0	0	0	0	0	0	0	0	0	0	0	0	0	0	0	0	0	0	0	0	0	0	0	0	0	0					0
2015-07-15	15:00:32	15:01:13		镇江	丹阳	司徒	司徒	丁庄	3212114	0103902	2	41-50	1	2		3	0	0	0	0	0	0	0	0	0	0	0	0	0	0	0	0	0	0	0	0	0	0	0	0	0	0	0	0					0
2015-07-15	15:01:14	15:40:00		镇江	丹阳	司徒	司徒	丁庄	3212114	0104001	1	51-60	1	2		4	0	0	0	0	0	0	0	0	0	0	0	0	0	0	0	0	0	0	0	0	0	0	0	0	0	0	0	0					0
2015-07-15	15:40:00	15:40:46		镇江	丹阳	司徒	司徒	丁庄	3212114	0104002	2	51-60	1	2		4	0	0	0	0	0	0	0	0	0	0	0	0	0	0	0	0	0	0	0	0	0	0	0	0	0	0	0	0					0
2015-07-15	15:40:47	15:41:28		镇江	丹阳	司徒	司徒	丁庄	3212114	0104003	2	21-30	1	2		4	0	0	0	0	0	0	0	0	0	0	0	0	0	0	0	0	0	0	0	0	0	0	0	0	0	0	0	0					0
2015-07-15	15:41:28	15:48:47		镇江	丹阳	司徒	司徒	丁庄	3212114	0104004	2	21-30	1	2		4	0	0	0	0	0	0	0	0	0	0	0	0	0	0	0	0	0	0	0	0	0	0	0	0	0	0	0	0					0
2015-07-15	15:48:47	15:49:47		镇江	丹阳	司徒	司徒	丁庄	3212114	0104005	2	0-10	1	16		1	0	0	0	0	0	0	0	0	0	0	0	0	0	0	0	0	0	0	0	0	0	0	0	0	0	0	0	0				0	0
2015-07-15	15:49:47	15:50:24		镇江	丹阳	司徒	司徒	丁庄	3212114	0104101	1	51-60	1	2		3	0	0	0	0	0	0	0	0	0	0	0	0	0	0	0	0	0	0	0	0	0	0	0	0	0	0	0	0					0
2015-07-15	15:50:24	15:51:00		镇江	丹阳	司徒	司徒	丁庄	3212114	0104102	2	51-60	1	2		3	0	0	0	0	0	0	0	0	0	0	0	0	0	0	0	0	0	0	0	0	0	0	0	0	0	0	0	0					0
2015-07-15	15:51:00	15:51:42		镇江	丹阳	司徒	司徒	丁庄	3212114	0104103	2	60-	1	2		2	0	0	0	0	0	0	0	0	0	0	0	0	0	0	0	0	0	0	0	0	0	0	0	0	0	0	0	0					0
2015-07-15	15:51:42	15:52:20		镇江	丹阳	司徒	司徒	丁庄	3212114	0104201	1	51-60	1	2		3	0	0	0	0	0	0	0	0	0	0	0	0	0	0	0	0	0	0	0	0	0	0	0	0	0	0	0	0					0
2015-07-15	15:52:20	15:53:05		镇江	丹阳	司徒	司徒	丁庄	3212114	0104202	2	51-60	1	2		3	0	0	0	0	0	0	0	0	0	0	0	0	0	0	0	0	0	0	0	0	0	0	0	0	0	0	0	0					0
2015-07-15	15:53:05	15:54:11		镇江	丹阳	司徒	司徒	丁庄	3212114	0104301	1	60-	1	2		2	0	0	0	0	0	0	0	0	0	0	0	0	0	0	0	0	0	0	0	0	0	0	0	0	0	0	0	0					0
2015-07-15	15:54:12	15:54:50		镇江	丹阳	司徒	司徒	丁庄	3212114	0104302	2	60-	1	2		2	0	0	0	0	0	0	0	0	0	0	0	0	0	0	0	0	0	0	0	0	0	0	0	0	0	0	0	0					0
2015-07-15	15:54:50	15:55:26		镇江	丹阳	司徒	司徒	丁庄	3212114	0104402	1	60-	1	2		3	0	0	0	0	0	0	0	0	0	0	0	0	0	0	0	0	0	0	0	0	0	0	0	0	0	0	0	0					0
2015-07-15	15:55:26	15:56:11		镇江	丹阳	司徒	司徒	丁庄	3212114	0104501	1	60-	1	2		3	0	0	0	0	0	0	0	0	0	0	0	0	0	0	0	0	0	0	0	0	0	0	0	0	0	0	0	0					0
2015-07-15	15:56:11	15:57:22		镇江	丹阳	司徒	司徒	丁庄	3212114	0104601	1	60-	1	2		3	0	0	0	0	0	0	0	0	0	0	0	0	0	0	0	0	0	0	0	0	0	0	0	0	0	0	0	0					0
2015-07-15	15:57:22	15:58:09		镇江	丹阳	司徒	司徒	丁庄	3212114	0104602	2	60-	1	2		2	0	0	0	0	0	0	0	0	0	0	0	0	0	0	0	0	0	0	0	0	0	0	0	0	0	0	0	0					0
2015-07-15	15:58:09	15:59:32		镇江	丹阳	司徒	司徒	丁庄	3212114	0104603	2	0-10	1	16		1	0	0	0	0	0	0	0	0	0	0	0	0	0	0	0	0	0	0	0	0	0	0	0	0	0	0	0	0					0
2015-07-15	15:59:32	16:00:14		镇江	丹阳	司徒	司徒	丁庄	3212114	0104701	2	41-50	1	2		3	0	0	0	0	0	0	0	0	0	0	0	0	0	0	0	0	0	0	0	0	0	0	0	0	0	0	0	0					0
2015-07-15	16:00:15	16:01:11		镇江	丹阳	司徒	司徒	丁庄	3212114	0104801	1	51-60	1	2		3	0	0	0	0	0	0	0	0	0	0	0	0	0	0	0	0	0	0	0	0	0	0	0	0	0	0	0	0					0
2015-07-15	16:01:11	16:02:01		镇江	丹阳	司徒	司徒	丁庄	3212114	0104802	2	51-60	1	2		3	0	0	0	0	0	0	0	0	0	0	0	0	0	0	0	0	0	0	0	0	0	0	0	0	0	0	0	0					0
2015-07-15	16:02:01	16:02:51		镇江	丹阳	司徒	司徒	丁庄	3212114	0104803	1	60-	1	2		2	0	0	0	0	0	0	0	0	0	0	0	0	0	0	0	0	0	0	0	0	0	0	0	0	0	0	0	0					0
2015-07-15	16:02:52	16:03:26		镇江	丹阳	司徒	司徒	丁庄	3212114	0104804	2	60-	1	2		1	0	0	0	0	0	0	0	0	0	0	0	0	0	0	0	0	0	0	0	0	0	0	0	0	0	0	0	0					0
2015-07-15	16:03:27	16:04:10		镇江	丹阳	司徒	司徒	丁庄	3212114	0104901	1	41-50	1	2		3	0	0	0	0	0	0	0	0	0	0	0	0	0	0	0	0	0	0	0	0	0	0	0	0	0	0	0	0					0
2015-07-15	16:04:10	16:04:48		镇江	丹阳	司徒	司徒	丁庄	3212114	0104902	2	41-50	1	2		2	0	0	0	0	0	0	0	0	0	0	0	0	0	0	0	0	0	0	0	0	0	0	0	0	0	0	0	0					0
2015-07-15	16:04:49	16:05:38		镇江	丹阳	司徒	司徒	丁庄	3212114	0105001	1	60-	1	2		4	0	0	0	0	0	0	0	0	0	0	0	0	0	0	0	0	0	0	0	0	0	0	0	0	0	0	0	0					0
2015-07-15	16:05:39	16:07:57		镇江	丹阳	司徒	司徒	丁庄	3212114	0105002	2	60-	1	2		2	0	0	0	0	0	0	0	0	0	0	0	0	0	0	0	0	0	0	0	0	0	0	0	0	0	0	0	0					0
2015-07-15	16:07:57	16:09:02		镇江	丹阳	司徒	司徒	丁庄	3212114	0105101	2	41-50	1	2		3	0	0	0	0	0	0	0	0	0	0	0	0	0	0	0	0	0	0	0	0	0	0	0	0	0	0	0	0					0
2015-07-15	16:09:02	16:10:12		镇江	丹阳	司徒	司徒	丁庄	3212114	0105201	1	60-	1	2		2	0	0	0	0	0	0	0	0	0	0	0	0	0	0	0	0	0	0	0	0	0	0	0	0	0	0	0	0					0
2015-07-15	16:10:12	16:11:06		镇江	丹阳	司徒	司徒	丁庄	3212114	0105202	2	60-	1	2		2	0	0	0	0	0	0	0	0	0	0	0	0	0	0	0	0	0	0	0	0	0	0	0	0	0	0	0	0					0
2015-07-15	16:11:06	16:11:44		镇江	丹阳	司徒	司徒	丁庄	3212114	0105301	2	51-60	1	2		3	0	0	0	0	0	0	0	0	0	0	0	0	0	0	0	0	0	0	0	0	0	0	0	0	0	0	0	0					0
2015-07-15	16:11:44			镇江	丹阳	司徒	司徒	丁庄	3212114	0105401	1	60-	1	2		2	0	0	0	0	0	0	0	0	0	0	0	0	0	0	0	0	0	0	0	0	0	0	0	0	0	0	0	0					0
2015-07-15	16:14:56	16:17:30		镇江	丹阳	界牌	界牌	界中	3212114	0300101	1	41-50	1	1		3	0	0	0	0	0	0	0	0	0	0	0	0	0	0	0	0	0	0	0	0	0	0	0	0	0	0	0	0					0
2015-07-15	16:17:30	16:18:14		镇江	丹阳	界牌	界牌	界中	3212114	0300102	2	41-50	1	1		3	0	0	0	0	0	0	0	0	0	0	0	0	0	0	0	0	0	0	0	0	0	0	0	0	0	0	0	0					0
2015-07-15	16:18:14	16:19:12		镇江	丹阳	界牌	界牌	界中	3212114	0300103	2	11-20	1	15		3	0	0	0	0	0	0	0	0	0	0	0	0	0	0	0	0	0	0	0	0	0	0	0	0	0	0	0	0					0
2015-07-15	16:19:12	16:19:51		镇江	丹阳	界牌	界牌	界中	3212114	0300104	2	60-	1	2		1	0	0	0	0	0	0	0	0	0	0	0	0	0	0	0	0	0	0	0	0	0	0	0	0	0	0	0	0					0
2015-07-15	16:19:51	16:20:38		镇江	丹阳	界牌	界牌	界中	3212114	0300201	1	41-50	1	1		3	0	0	0	0	0	0	0	0	0	0	0	0	0	0	0	0	0	0	0	0	0	0	0	0	0	0	0	0					0
2015-07-15	16:20:39	16:21:35		镇江	丹阳	界牌	界牌	界中	3212114	0300202	2	41-50	1	1		3	0	0	0	0	0	0	0	0	0	0	0	0	0	0	0	0	0	0	0	0	0	0	0	0	0	0	0	0					0
2015-07-15	16:21:35	16:22:42		镇江	丹阳	界牌	界牌	界中	3212114	0300203	2	11-20	1	1		5	0	0	0	0	0	0	0	0	0	0	0	0	0	0	0	0	0	0	0	0	0	0	0	0	0	0	0	0					0
2015-07-15	16:22:42	16:24:33		镇江	丹阳	界牌	界牌	界中	3212114	0300302	2	60-	1	2		1	0	0	0	0	0	0	0	0	0	0	0	0	0	0	0	0	0	0	0	0	0	0	0	0	0	0	0	0					0
2015-07-15	16:24:33	16:25:14		镇江	丹阳	界牌	界牌	界中	3212114	0307304	1	11-20	1	1		4	0	0	0	0	0	0	0	0	0	0	0	0	0	0	0	0	0	0	0	0	0	0	0	0	0	0	0	0					0
2015-07-15	16:25:15	16:25:52		镇江	丹阳	界牌	界牌	界中	3212114	0300401	1	21-30	1	1		3	0	0	0	0	0	0	0	0	0	0	0	0	0	0	0	0	0	0	0	0	0	0	0	0	0	0	0	0					0
2015-07-15	16:25:52	16:27:56		镇江	丹阳	界牌	界牌	界中	3212114	0300402	2	0-10	1	15		2	0	0	0	0	0	0	0	0	0	0	0	0	0	0	0	0	0	0	0	0	0	0	0	0	0	0	0	0					0
2015-07-15	16:27:57	16:28:38		镇江	丹阳	界牌	界牌	界中	3212114	0300403	2	51-60	1	1		3	0	0	0	0	0	0	0	0	0	0	0	0	0	0	0	0	0	0	0	0	0	0	0	0	0	0	0	0					0
2015-07-15	16:29:33	16:34:03		镇江	丹阳	界牌	界牌	界中	3212114	0300405	2	21-30	1	1		3	0	0	0	0	0	0	0	0	0	0	0	0	0	0	0	0	0	0	0	0	0	0	0	0	0	0	0	0					0
2015-07-15	16:34:04	16:34:49		镇江	丹阳	界牌	界牌	界中	3212114	0300501	1	60-	1	1		3	0	0	0	0	0	0	0	0	0	0	0	0	0	0	0	0	0	0	0	0	0	0	0	0	0	0	0	0					0
2015-07-15	16:34:49	16:35:22		镇江	丹阳	界牌	界牌	界中	3212114	0300502	2	31-40	1	1		4	0	0	0	0	0	0	0	0	0	0	0	0	0	0	0	0	0	0	0	0	0	0	0	0	0	0	0	0					0
2015-07-15	16:35:22	16:36:14		镇江	丹阳	界牌	界牌	界中	3212114	0300503	1	31-40	1	1		3	0	0	0	0	0	0	0	0	0	0	0	0	0	0	0	0	0	0	0	0	0	0	0	0	0	0	0	0					0
2015-07-15	16:36:15	16:37:05		镇江	丹阳	界牌	界牌	界中	3212114	0300504	2	60-	1	2		3	0	0	0	0	0	0	0	0	0	0	0	0	0	0	0	0	0	0	0	0	0	0	0	0	0	0	0	0					0
2015-07-15	16:37:05	16:38:02		镇江	丹阳	界牌	界牌	界中	3212114	0300505	1	0-10	1	15		2	0	0	0	0	0	0	0	0	0	0	0	0	0	0	0	0	0	0	0	0	0	0	0	0	0	0	0	0					0
2015-07-15	16:38:02	16:39:18		镇江	丹阳	界牌	界牌	界中	3212114	0300506	1	11-20	1	15		3	0	0	0	0	0	0	0	0	0	0	0	0	0	0	0	0	0	0	0	0	0	0	0	0	0	0	0	0					0
2015-07-15	16:39:18	16:40:59		镇江	丹阳	界牌	界牌	界中	3212114	0300601	1	51-60	1	1		3	0	0	0	0	0	0	0	0	0	0	0	0	0	0	0	0	0	0	0	0	0	0	0	0	0	0	0	0					0
2015-07-15	16:40:59	16:42:00		镇江	丹阳	界牌	界牌	界中	3212114	0300602	2	21-30	1	15		5	0	0	0	0	0	0	0	0	0	0	0	0	0	0	0	0	0	0	0	0	0	0	0	0	0	0	0	0					0
2015-07-15	16:42:01	16:42:47		镇江	丹阳	界牌	界牌	界中	3212114	0300603	2	21-30	1	1		5	0	0	0	0	0	0	0	0	0	0	0	0	0	0	0	0	0	0	0	0	0	0	0	0	0	0	0	0					0
2015-07-15	16:44:08	16:44:44		镇江	丹阳	界牌	界牌	界中	3212114	0300605	1	60-	1	2		1	0	0	0	0	0	0	0	0	0	0	0	0	0	0	0	0	0	0	0	0	0	0	0	0	0	0	0	0					0
2015-07-15	16:44:45	18:37:22		镇江	丹阳	界牌	界牌	界中	3212114	0300606	2	51-60	1	1		3	0	0	0	0	0	0	0	0	0	0	0	0	0	0	0	0	0	0	0	0	0	0	0	0	0	0	0	0					0
2015-07-15	16:45:31	18:50:17		镇江	丹阳	界牌	界牌	界中	3212114	0300607	2	60-	1	12		1	0	0	0	0	0	0	0	0	0	0	0	0	0	0	0	0	0	0	0	0	0	0	0	0	0	0	0	0					0
2015-07-15	16:46:34	16:47:15		镇江	丹阳	界牌	界牌	界中	3212114	0300701	2	51-60	1	2		3	0	0	0	0	0	0	0	0	0	0	0	0	0	0	0	0	0	0	0	0	0	0	0	0	0	0	0	0					0
2015-07-15	16:47:15	16:48:02		镇江	丹阳	界牌	界牌	界中	3212114	0300702	1	31-40	1	1		4	0	0	0	0	0	0	0	0	0	0	0	0	0	0	0	0	0	0	0	0	0	0	0	0	0	0	0	0					0
2015-07-15	16:48:03	16:48:50		镇江	丹阳	界牌	界牌	界中	3212114	0300703	2	0-10	1	15		2	0	0	0	0	0	0	0	0	0	0	0	0	0	0	0	0	0	0	0	0	0	0	0	0	0	0	0	0					0
2015-07-15	16:48:50	16:49:56		镇江	丹阳	界牌	界牌	界中	3212114	0300704	2	31-40	1	1		4	0	0	0	0	0	0	0	0	0	0	0	0	0	0	0	0	0	0	0	0	0	0	0	0	0	0	0	0					0
2015-07-15	16:49:57	16:50:55		镇江	丹阳	界牌	界牌	界中	3212114	0300705	1	11-20	1	15		3	0	0	0	0	0	0	0	0	0	0	0	0	0	0	0	0	0	0	0	0	0	0	0	0	0	0	0	0					0
2015-07-15	16:50:55	16:51:35		镇江	丹阳	界牌	界牌	界中	3212114	0300706	1	60-	1	1		3	0	0	0	0	0	0	0	0	0	0	0	0	0	0	0	0	0	0	0	0	0	0	0	0	0	0	0	0					0
2015-07-15	16:51:36	16:52:26		镇江	丹阳	界牌	界牌	界中	3212114	0300801	1	60-	1	2		2	0	0	0	0	0	0	0	0	0	0	0	0	0	0	0	0	0	0	0	0	0	0	0	0	0	0	0	0					0
2015-07-15	16:52:26	16:53:07		镇江	丹阳	界牌	界牌	界中	3212114	0300802	2	60-	1	1		3	0	0	0	0	0	0	0	0	0	0	0	0	0	0	0	0	0	0	0	0	0	0	0	0	0	0	0	0					0
2015-07-15	16:53:07	16:53:57		镇江	丹阳	界牌	界牌	界中	3212114	0300901	1	31-40	1	1		3	0	0	0	0	0	0	0	0	0	0	0	0	0	0	0	0	0	0	0	0	0	0	0	0	0	0	0	0					0
2015-07-15	16:53:57	16:54:26		镇江	丹阳	界牌	界牌	界中	3212114	0300902	1	11-20	1	15		2	0	0	0	0	0	0	0	0	0	0	0	0	0	0	0	0	0	0	0	0	0	0	0	0	0	0	0	0					0
2015-07-15	16:54:27	16:55:21		镇江	丹阳	界牌	界牌	界中	3212114	0300903	2	31-40	1	1		3	0	0	0	0	0	0	0	0	0	0	0	0	0	0	0	0	0	0	0	0	0	0	0	0	0	0	0	0					0
2015-07-15	16:55:22	16:56:22		镇江	丹阳	界牌	界牌	界中	3212114	0301001	1	60-	1	2		2	0	0	0	0	0	0	0	0	0	0	0	0	0	0	0	0	0	0	0	0	0	0	0	0	0	0	0	0					0
2015-07-15	16:56:23	16:57:14		镇江	丹阳	界牌	界牌	界中	3212114	0301002	2	60-	1	2		1	0	0	0	0	0	0	0	0	0	0	0	0	0	0	0	0	0	0	0	0	0	0	0	0	0	0	0	0					0
2015-07-15	16:57:15	16:58:04		镇江	丹阳	界牌	界牌	界中	3212114	0301101	1	60-	1	2		2	0	0	0	0	0	0	0	0	0	0	0	0	0	0	0	0	0	0	0	0	0	0	0	0	0	0	0	0					0
2015-07-15	16:58:05	16:58:51		镇江	丹阳	界牌	界牌	界中	3212114	0301102	1	11-20	1	15		3	0	0	0	0	0	0	0	0	0	0	0	0	0	0	0	0	0	0	0	0	0	0	0	0	0	0	0	0					0
2015-07-15	16:58:52	16:59:38		镇江	丹阳	界牌	界牌	界中	3212114	0301103	2	31-40	1	5		3	0	0	0	0	0	0	0	0	0	0	0	0	0	0	0	0	0	0	0	0	0	0	0	0	0	0	0	0					0
2015-07-15	16:59:38	17:00:17		镇江	丹阳	界牌	界牌	界中	3212114	0301104	1	31-40	1	5		3	0	0	0	0	0	0	0	0	0	0	0	0	0	0	0	0	0	0	0	0	0	0	0	0	0	0	0	0					0
2015-07-15	17:00:17	17:01:08		镇江	丹阳	界牌	界牌	界中	3212114	0301201	1	51-60	1	2		2	0	0	0	0	0	0	0	0	0	0	0	0	0	0	0	0	0	0	0	0	0	0	0	0	0	0	0	0					0
2015-07-15	17:01:08	18:33:08		镇江	丹阳	界牌	界牌	界中	3212114	0301202	2	41-50	1	5		4	0	0	0	0	0	0	0	0	0	0	0	0	0	0	0	0	0	0	0	0	0	0	0	0	0	0	0	0					0
2015-07-15	17:01:56	17:02:36		镇江	丹阳	界牌	界牌	界中	3212114	0301203	1	11-20	1	15		4	0	0	0	0	0	0	0	0	0	0	0	0	0	0	0	0	0	0	0	0	0	0	0	0	0	0	0	0					0
2015-07-15	17:02:36	17:03:32		镇江	丹阳	界牌	界牌	界中	3212114	0301204	2	11-20	1	15		2	0	0	0	0	0	0	0	0	0	0	0	0	0	0	0	0	0	0	0	0	0	0	0	0	0	0	0	0					0
2015-07-15	17:03:32	17:04:05		镇江	丹阳	界牌	界牌	界中	3212114	0301205	1	31-40	1	5		4	0	0	0	0	0	0	0	0	0	0	0	0	0	0	0	0	0	0	0	0	0	0	0	0	0	0	0	0					0
2015-07-15	17:04:05	17:04:45		镇江	丹阳	界牌	界牌	界中	3212114	0301206	2	51-60	1	2		2	0	0	0	0	0	0	0	0	0	0	0	0	0	0	0	0	0	0	0	0	0	0	0	0	0	0	0	0					0
2015-07-15	17:04:45	17:05:21		镇江	丹阳	界牌	界牌	界中	3212114	0301301	1	41-50	1	1		3	0	0	0	0	0	0	0	0	0	0	0	0	0	0	0	0	0	0	0	0	0	0	0	0	0	0	0	0					0
2015-07-15	17:05:22	17:06:07		镇江	丹阳	界牌	界牌	界中	3212114	0301302	2	41-50	1	1		3	0	0	0	0	0	0	0	0	0	0	0	0	0	0	0	0	0	0	0	0	0	0	0	0	0	0	0	0					0
2015-07-15	17:06:08	17:07:14		镇江	丹阳	界牌	界牌	界中	3212114	0301303	1	21-30	1	1		4	0	0	0	0	0	0	0	0	0	0	0	0	0	0	0	0	0	0	0	0	0	0	0	0	0	0	0	0					0
2015-07-15	17:07:14	17:07:58		镇江	丹阳	界牌	界牌	界中	3212114	0301304	2	21-30	1	1		4	0	0	0	0	0	0	0	0	0	0	0	0	0	0	0	0	0	0	0	0	0	0	0	0	0	0	0	0					0
2015-07-15	17:07:58	17:10:48		镇江	丹阳	界牌	界牌	界中	3212114	0301401	2	51-60	1	1		3	0	0	0	0	0	0	0	0	0	0	0	0	0	0	0	0	0	0	0	0	0	0	0	0	0	0	0	0					0
2015-07-15	17:10:49	17:11:24		镇江	丹阳	界牌	界牌	界中	3212114	0301402	1	51-60	1	1		3	0	0	0	0	0	0	0	0	0	0	0	0	0	0	0	0	0	0	0	0	0	0	0	0	0	0	0	0					0
2015-07-15	17:11:24	17:11:59		镇江	丹阳	界牌	界牌	界中	3212114	0301501	2	51-60	1	1		3	0	0	0	0	0	0	0	0	0	0	0	0	0	0	0	0	0	0	0	0	0	0	0	0	0	0	0	0					0
2015-07-15	17:12:00	17:12:40		镇江	丹阳	界牌	界牌	界中	3212114	0301502	1	51-60	1	5		4	0	0	0	0	0	0	0	0	0	0	0	0	0	0	0	0	0	0	0	0	0	0	0	0	0	0	0	0					0
2015-07-15	17:12:40	17:13:09		镇江	丹阳	界牌	界牌	界中	3212114	0301503	1	21-30	1	1		5	0	0	0	0	0	0	0	0	0	0	0	0	0	0	0	0	0	0	0	0	0	0	0	0	0	0	0	0					0
2015-07-15	17:14:31	17:15:00		镇江	丹阳	界牌	界牌	界中	3212114	0301505	2	21-30	1	1		5	0	0	0	0	0	0	0	0	0	0	0	0	0	0	0	0	0	0	0	0	0	0	0	0	0	0	0	0					0
2015-07-15	17:15:46	17:16:18		镇江	丹阳	界牌	界牌	界中	3212114	0301602	2	51-60	1	1		2	0	0	0	0	0	0	0	0	0	0	0	0	0	0	0	0	0	0	0	0	0	0	0	0	0	0	0	0					0
2015-07-15	17:16:19	17:16:59		镇江	丹阳	界牌	界牌	界中	3212114	0301603	1	51-60	1	2		2	0	0	0	0	0	0	0	0	0	0	0	0	0	0	0	0	0	0	0	0	0	0	0	0	0	0	0	0					0
2015-07-15	17:16:59	17:17:29		镇江	丹阳	界牌	界牌	界中	3212114	0301604	2	21-30	1	1		3	0	0	0	0	0	0	0	0	0	0	0	0	0	0	0	0	0	0	0	0	0	0	0	0	0	0	0	0					0
2015-07-15	17:17:30	17:18:06		镇江	丹阳	界牌	界牌	界中	3212114	0301605	1	11-20	1	1		3	0	0	0	0	0	0	0	0	0	0	0	0	0	0	0	0	0	0	0	0	0	0	0	0	0	0	0	0					0
2015-07-15	17:18:07	17:18:37		镇江	丹阳	界牌	界牌	界中	3212114	0301606	1	21-30	1	1		3	0	0	0	0	0	0	0	0	0	0	0	0	0	0	0	0	0	0	0	0	0	0	0	0	0	0	0	0					0
2015-07-15	17:18:37	17:19:22		镇江	丹阳	界牌	界牌	界中	3212114	0301701	1	31-40	1	5		4	0	0	0	0	0	0	0	0	0	0	0	0	0	0	0	0	0	0	0	0	0	0	0	0	0	0	0	0					0
2015-07-15	17:19:23	18:38:21		镇江	丹阳	界牌	界牌	界中	3212114	0301702	2	31-40	1	5		4	0	0	0	0	0	0	0	0	0	0	0	0	0	0	0	0	0	0	0	0	0	0	0	0	0	0	0	0					0
2015-07-15	17:20:06	17:20:56		镇江	丹阳	界牌	界牌	界中	3212114	0301703	2	11-20	1	15		3	0	0	0	0	0	0	0	0	0	0	0	0	0	0	0	0	0	0	0	0	0	0	0	0	0	0	0	0					0
2015-07-15	17:20:57	17:21:39		镇江	丹阳	界牌	界牌	界中	3212114	0301704	2	11-20	1	15		4	0	0	0	0	0	0	0	0	0	0	0	0	0	0	0	0	0	0	0	0	0	0	0	0	0	0	0	0					0
2015-07-15	17:21:39	17:22:46		镇江	丹阳	界牌	界牌	界中	3212114	0301705	2	31-40	1	5		4	0	0	0	0	0	0	0	0	0	0	0	0	0	0	0	0	0	0	0	0	0	0	0	0	0	0	0	0					0
2015-07-15	17:22:47	17:23:22		镇江	丹阳	界牌	界牌	界中	3212114	0301706	1	31-40	1	5		4	0	0	0	0	0	0	0	0	0	0	0	0	0	0	0	0	0	0	0	0	0	0	0	0	0	0	0	0					0
2015-07-15	17:23:23	17:23:55		镇江	丹阳	界牌	界牌	界中	3212114	0301707	1	60-	1	2		3	0	0	0	0	0	0	0	0	0	0	0	0	0	0	0	0	0	0	0	0	0	0	0	0	0	0	0	0					0
2015-07-15	17:24:29	17:25:42		镇江	丹阳	界牌	界牌	界中	3212114	0301709	2	60-	1	2		3	0	0	0	0	0	0	0	0	0	0	0	0	0	0	0	0	0	0	0	0	0	0	0	0	0	0	0	0					0
2015-07-15	17:25:42	17:26:16		镇江	丹阳	界牌	界牌	界中	3212114	0301801	2	21-30	1	5		3	0	0	0	0	0	0	0	0	0	0	0	0	0	0	0	0	0	0	0	0	0	0	0	0	0	0	0	0					0
2015-07-15	17:26:16	17:27:00		镇江	丹阳	界牌	界牌	界中	3212114	0301802	1	41-50	1	5		3	0	0	0	0	0	0	0	0	0	0	0	0	0	0	0	0	0	0	0	0	0	0	0	0	0	0	0	0					0
2015-07-15	17:27:00	17:27:47		镇江	丹阳	界牌	界牌	界中	3212114	0301803	2	21-30	1	5		4	0	0	0	0	0	0	0	0	0	0	0	0	0	0	0	0	0	0	0	0	0	0	0	0	0	0	0	0					0
2015-07-15	17:28:45	17:29:15		镇江	丹阳	界牌	界牌	界中	3212114	0301805	2	41-50	1	5		3	0	0	0	0	0	0	0	0	0	0	0	0	0	0	0	0	0	0	0	0	0	0	0	0	0	0	0	0					0
2015-07-15	17:29:15	17:29:45		镇江	丹阳	界牌	界牌	界中	3212114	0301901	2	41-50	1	1		3	0	0	0	0	0	0	0	0	0	0	0	0	0	0	0	0	0	0	0	0	0	0	0	0	0	0	0	0					0
2015-07-15	17:29:45	17:30:36		镇江	丹阳	界牌	界牌	界中	3212114	0302001	2	51-60	1	2		2	0	0	0	0	0	0	0	0	0	0	0	0	0	0	0	0	0	0	0	0	0	0	0	0	0	0	0	0					0
2015-07-15	17:30:36	17:31:29		镇江	丹阳	界牌	界牌	界中	3212114	0302002	1	11-20	1	15		4	0	0	0	0	0	0	0	0	0	0	0	0	0	0	0	0	0	0	0	0	0	0	0	0	0	0	0	0					0
2015-07-15	17:31:30	17:32:04		镇江	丹阳	界牌	界牌	界中	3212114	0302003	2	0-10	1	15		2	0	0	0	0	0	0	0	0	0	0	0	0	0	0	0	0	0	0	0	0	0	0	0	0	0	0	0	0					0
2015-07-15	17:32:05	17:32:42		镇江	丹阳	界牌	界牌	界中	3212114	0302004	2	41-50	1	5		3	0	0	0	0	0	0	0	0	0	0	0	0	0	0	0	0	0	0	0	0	0	0	0	0	0	0	0	0					0
2015-07-15	17:32:43	09:29:46		镇江	丹阳	界牌	界牌	界中	3212114	0302005	1	41-50	1	5		3	0	0	0	0	0	0	0	0	0	0	0	0	0	0	0	0	0	0	0	0	0	0	0	0	0	0	0	0					0
2015-07-15	17:34:01	17:34:42		镇江	丹阳	界牌	界牌	界中	3212114	0302101	1	60-	1	2		2	0	0	0	0	0	0	0	0	0	0	0	0	0	0	0	0	0	0	0	0	0	0	0	0	0	0	0	0					0
2015-07-15	17:34:43	18:06:35		镇江	丹阳	界牌	界牌	界中	3212114	0302102	2	60-	1	2		2	0	0	0	0	0	0	0	0	0	0	0	0	0	0	0	0	0	0	0	0	0	0	0	0	0	0	0	0					0
2015-07-15	17:35:16	17:35:46		镇江	丹阳	界牌	界牌	界中	3212114	0302201	2	51-60	1	2		1	0	0	0	0	0	0	0	0	0	0	0	0	0	0	0	0	0	0	0	0	0	0	0	0	0	0	0	0					0
2015-07-15	17:35:47	17:36:27		镇江	丹阳	界牌	界牌	界中	3212114	0302202	1	60-	1	2		2	0	0	0	0	0	0	0	0	0	0	0	0	0	0	0	0	0	0	0	0	0	0	0	0	0	0	0	0					0
2015-07-15	17:36:27	17:37:00		镇江	丹阳	界牌	界牌	界中	3212114	0302301	1	31-40	1	1		3	0	0	0	0	0	0	0	0	0	0	0	0	0	0	0	0	0	0	0	0	0	0	0	0	0	0	0	0					0
2015-07-15	17:37:01	11:29:45		镇江	丹阳	界牌	界牌	界中	3212114	0302401	2	60-	1	2		2	0	0	0	0	0	0	0	0	0	0	0	0	0	0	0	0	0	0	0	0	0	0	0	0	0	0	0	0					0
2015-07-15	17:37:48	17:38:22		镇江	丹阳	界牌	界牌	界中	3212114	0302601	1	11-20	1	1		4	0	0	0	0	0	0	0	0	0	0	0	0	0	0	0	0	0	0	0	0	0	0	0	0	0	0	0	0					0
2015-07-15	17:38:23	17:39:12		镇江	丹阳	界牌	界牌	界中	3212114	0302701	1	21-30	1	1		4	0	0	0	0	0	0	0	0	0	0	0	0	0	0	0	0	0	0	0	0	0	0	0	0	0	0	0	0					0
2015-07-15	17:39:13	17:39:45		镇江	丹阳	界牌	界牌	界中	3212114	0302801	1	51-60	1	11		3	0	0	0	0	0	0	0	0	0	0	0	0	0	0	0	0	0	0	0	0	0	0	0	0	0	0	0	0					0
2015-07-15	17:39:46	17:40:23		镇江	丹阳	界牌	界牌	界中	3212114	0302802	2	51-60	1	2		3	0	0	0	0	0	0	0	0	0	0	0	0	0	0	0	0	0	0	0	0	0	0	0	0	0	0	0	0					0
2015-07-15	17:40:24	09:37:35		镇江	丹阳	界牌	界牌	界中	3212114	0302803	2	21-30	1	2		3	0	0	0	0	0	0	0	0	0	0	0	0	0	0	0	0	0	0	0	0	0	0	0	0	0	0	0	0					0
2015-07-15	17:40:55	17:41:26		镇江	丹阳	界牌	界牌	界中	3212114	0302804	1	21-30	1	1		3	0	0	0	0	0	0	0	0	0	0	0	0	0	0	0	0	0	0	0	0	0	0	0	0	0	0	0	0					0
2015-07-15	17:41:27	17:41:56		镇江	丹阳	界牌	界牌	界中	3212114	0302805	2	60-	1	2		1	0	0	0	0	0	0	0	0	0	0	0	0	0	0	0	0	0	0	0	0	0	0	0	0	0	0	0	0					0
2015-07-15	17:41:57	17:42:40		镇江	丹阳	界牌	界牌	界中	3212114	0302806	1	0-10	1	15		2	0	0	0	0	0	0	0	0	0	0	0	0	0	0	0	0	0	0	0	0	0	0	0	0	0	0	0	0				0	0
2015-07-15	17:42:41	17:43:14		镇江	丹阳	界牌	界牌	界中	3212114	0302901	1	51-60	1	1		2	0	0	0	0	0	0	0	0	0	0	0	0	0	0	0	0	0	0	0	0	0	0	0	0	0	0	0	0					0
2015-07-15	17:43:14	17:43:44		镇江	丹阳	界牌	界牌	界中	3212114	0302902	2	51-60	1	2		2	0	0	0	0	0	0	0	0	0	0	0	0	0	0	0	0	0	0	0	0	0	0	0	0	0	0	0	0					0
2015-07-15	17:43:45	17:44:13		镇江	丹阳	界牌	界牌	界中	3212114	0302903	1	31-40	1	1		3	0	0	0	0	0	0	0	0	0	0	0	0	0	0	0	0	0	0	0	0	0	0	0	0	0	0	0	0					0
2015-07-15	17:44:14	17:44:40		镇江	丹阳	界牌	界牌	界中	3212114	0302904	2	31-40	1	1		3	0	0	0	0	0	0	0	0	0	0	0	0	0	0	0	0	0	0	0	0	0	0	0	0	0	0	0	0					0
2015-07-15	17:44:41	17:45:11		镇江	丹阳	界牌	界牌	界中	3212114	0302905	1	11-20	1	15		3	0	0	0	0	0	0	0	0	0	0	0	0	0	0	0	0	0	0	0	0	0	0	0	0	0	0	0	0					0
2015-07-15	17:45:11	17:45:45		镇江	丹阳	界牌	界牌	界中	3212114	0302906	1	0-10	1	15		2	0	0	0	0	0	0	0	0	0	0	0	0	0	0	0	0	0	0	0	0	0	0	0	0	0	0	0	0					0
2015-07-15	17:45:46	17:46:38		镇江	丹阳	界牌	界牌	界中	3212114	0303001	1	51-60	1	2		2	0	0	0	0	0	0	0	0	0	0	0	0	0	0	0	0	0	0	0	0	0	0	0	0	0	0	0	0					0
2015-07-15	17:46:39	17:47:41		镇江	丹阳	界牌	界牌	界中	3212114	0303101	1	51-60	1	2		2	0	0	0	0	0	0	0	0	0	0	0	0	0	0	0	0	0	0	0	0	0	0	0	0	0	0	0	0					0
2015-07-15	17:47:42	17:48:16		镇江	丹阳	界牌	界牌	界中	3212114	0303102	2	51-60	1	2		2	0	0	0	0	0	0	0	0	0	0	0	0	0	0	0	0	0	0	0	0	0	0	0	0	0	0	0	0					0
2015-07-15	17:48:16	09:46:45		镇江	丹阳	界牌	界牌	界中	3212114	0303103	1	31-40	1	1		3	0	0	0	0	0	0	0	0	0	0	0	0	0	0	0	0	0	0	0	0	0	0	0	0	0	0	0	0					0
2015-07-15	17:48:51	17:49:22		镇江	丹阳	界牌	界牌	界中	3212114	0303104	2	21-30	1	1		3	0	0	0	0	0	0	0	0	0	0	0	0	0	0	0	0	0	0	0	0	0	0	0	0	0	0	0	0					0
2015-07-15	17:49:23	17:49:58		镇江	丹阳	界牌	界牌	界中	3212114	0303105	2	0-10	1	15		2	0	0	0	0	0	0	0	0	0	0	0	0	0	0	0	0	0	0	0	0	0	0	0	0	0	0	0	0					0
2015-07-15	17:49:58	17:50:39		镇江	丹阳	界牌	界牌	界中	3212114	0303201	1	51-60	1	1		2	0	0	0	0	0	0	0	0	0	0	0	0	0	0	0	0	0	0	0	0	0	0	0	0	0	0	0	0					0
2015-07-15	17:50:39	17:51:56		镇江	丹阳	界牌	界牌	界中	3212114	0303202	2	51-60	1	1		2	0	0	0	0	0	0	0	0	0	0	0	0	0	0	0	0	0	0	0	0	0	0	0	0	0	0	0	0					0
2015-07-15	17:51:57	17:32:38		镇江	丹阳	界牌	界牌	界中	3212114	0303203	1	31-40	1	1		3	0	0	0	0	0	0	0	0	0	0	0	0	0	0	0	0	0	0	0	0	0	0	0	0	0	0	0	0					0
2015-07-15	17:52:30	17:53:04		镇江	丹阳	界牌	界牌	界中	3212114	0303204	2	31-40	1	1		3	0	0	0	0	0	0	0	0	0	0	0	0	0	0	0	0	0	0	0	0	0	0	0	0	0	0	0	0					0
2015-07-15	17:53:05	18:04:54		镇江	丹阳	界牌	界牌	界中	3212114	0303205	2	0-10	1	15		2	0	0	0	0	0	0	0	0	0	0	0	0	0	0	0	0	0	0	0	0	0	0	0	0	0	0	0	0					0
2015-07-15	17:53:44	17:54:48		镇江	丹阳	界牌	界牌	界中	3212114	0303301	1	60-	1	11		3	0	0	0	0	0	0	0	0	0	0	0	0	0	0	0	0	0	0	0	0	0	0	0	0	0	0	0	0					0
2015-07-15	17:54:49	17:55:54		镇江	丹阳	界牌	界牌	界中	3212114	0303302	2	41-50	1	11		3	0	0	0	0	0	0	0	0	0	0	0	0	0	0	0	0	0	0	0	0	0	0	0	0	0	0	0	0					0
2015-07-15	17:55:54	17:56:32		镇江	丹阳	界牌	界牌	界中	3212114	0303303	1	31-40	1	1		3	0	0	0	0	0	0	0	0	0	0	0	0	0	0	0	0	0	0	0	0	0	0	0	0	0	0	0	0					0
2015-07-15	17:56:33	17:57:04		镇江	丹阳	界牌	界牌	界中	3212114	0303304	2	31-40	1	1		3	0	0	0	0	0	0	0	0	0	0	0	0	0	0	0	0	0	0	0	0	0	0	0	0	0	0	0	0					0
2015-07-15	17:57:05	17:57:34		镇江	丹阳	界牌	界牌	界中	3212114	0303305	2	0-10	1	15		2	0	0	0	0	0	0	0	0	0	0	0	0	0	0	0	0	0	0	0	0	0	0	0	0	0	0	0	0					0
2015-07-15	17:57:35	16:05:46		镇江	丹阳	界牌	界牌	界中	3212114	0303401	1	60-	1	2		2	0	0	0	0	0	0	0	0	0	0	0	0	0	0	0	0	0	0	0	0	0	0	0	0	0	0	0	0					0
2015-07-18	16:05:46	16:06:43		镇江	丹阳	界牌	界牌	界中	3212114	0303402	2	60-	1	2		2	0	0	0	0	0	0	0	0	0	0	0	0	0	0	0	0	0	0	0	0	0	0	0	0	0	0	0	0					0
2015-07-18	16:06:43	16:07:34		镇江	丹阳	界牌	界牌	界中	3212114	0303403	2	21-30	1	1		3	0	0	0	0	0	0	0	0	0	0	0	0	0	0	0	0	0	0	0	0	0	0	0	0	0	0	0	0					0
2015-07-18	16:07:34	16:08:30		镇江	丹阳	界牌	界牌	界中	3212114	0303501	1	51-60	1	1		3	0	0	0	0	0	0	0	0	0	0	0	0	0	0	0	0	0	0	0	0	0	0	0	0	0	0	0	0					0
2015-07-18	16:08:30	18:29:27		镇江	丹阳	界牌	界牌	界中	3212114	0303502	2	60-	1	2		2	0	0	0	0	0	0	0	0	0	0	0	0	0	0	0	0	0	0	0	0	0	0	0	0	0	0	0	0					0
2015-07-18	16:09:27	16:10:08		镇江	丹阳	界牌	界牌	界中	3212114	0303503	1	41-50	1	1		5	0	0	0	0	0	0	0	0	0	0	0	0	0	0	0	0	0	0	0	0	0	0	0	0	0	0	0	0					0
2015-07-18	16:10:09	15:03:48		镇江	丹阳	界牌	界牌	界中	3212114	0303504	2	21-30	1	1		5	0	0	0	0	0	0	0	0	0	0	0	0	0	0	0	0	0	0	0	0	0	0	0	0	0	0	0	0					0
2015-07-18	16:11:04	16:11:41		镇江	丹阳	界牌	界牌	界中	3212114	0303505	1	0-10	1	15		2	0	0	0	0	0	0	0	0	0	0	0	0	0	0	0	0	0	0	0	0	0	0	0	0	0	0	0	0				0	0
2015-07-18	16:11:41	16:12:26		镇江	丹阳	界牌	界牌	界中	3212114	0303601	1	51-60	1	11		3	0	0	0	0	0	0	0	0	0	0	0	0	0	0	0	0	0	0	0	0	0	0	0	0	0	0	0	0					0
2015-07-18	16:12:26	16:13:04		镇江	丹阳	界牌	界牌	界中	3212114	0303603	1	21-30	1	5		3	0	0	0	0	0	0	0	0	0	0	0	0	0	0	0	0	0	0	0	0	0	0	0	0	0	0	0	0					0
2015-07-18	16:13:05	16:13:45		镇江	丹阳	界牌	界牌	界中	3212114	0303604	2	21-30	1	11		3	0	0	0	0	0	0	0	0	0	0	0	0	0	0	0	0	0	0	0	0	0	0	0	0	0	0	0	0					0
2015-07-18	16:13:46	16:14:50		镇江	丹阳	界牌	界牌	界中	3212114	0303701	1	60-	1	1		2	0	0	0	0	0	0	0	0	0	0	0	0	0	0	0	0	0	0	0	0	0	0	0	0	0	0	0	0					0
2015-07-18	16:14:51	16:16:49		镇江	丹阳	界牌	界牌	界中	3212114	0303702	2	60-	1	1		2	0	0	0	0	0	0	0	0	0	0	0	0	0	0	0	0	0	0	0	0	0	0	0	0	0	0	0	0					0
2015-07-18	16:16:50	16:18:10		镇江	丹阳	界牌	界牌	界中	3212114	0303703	1	31-40	1	1		5	0	0	0	0	0	0	0	0	0	0	0	0	0	0	0	0	0	0	0	0	0	0	0	0	0	0	0	0					0
2015-07-18	16:18:11	16:19:02		镇江	丹阳	界牌	界牌	界中	3212114	0303704	2	21-30	1	15		5	0	0	0	0	0	0	0	0	0	0	0	0	0	0	0	0	0	0	0	0	0	0	0	0	0	0	0	0					0
2015-07-18	16:19:02	16:19:50		镇江	丹阳	界牌	界牌	界中	3212114	0303705	2	31-40	1	1		3	0	0	0	0	0	0	0	0	0	0	0	0	0	0	0	0	0	0	0	0	0	0	0	0	0	0	0	0					0
2015-07-18	16:19:51	16:20:31		镇江	丹阳	界牌	界牌	界中	3212114	0303801	1	41-50	1	1		3	0	0	0	0	0	0	0	0	0	0	0	0	0	0	0	0	0	0	0	0	0	0	0	0	0	0	0	0					0
2015-07-18	16:20:32	16:21:30		镇江	丹阳	界牌	界牌	界中	3212114	0303802	2	41-50	1	1		3	0	0	0	0	0	0	0	0	0	0	0	0	0	0	0	0	0	0	0	0	0	0	0	0	0	0	0	0					0
2015-07-18	16:21:31	16:22:26		镇江	丹阳	界牌	界牌	界中	3212114	0303803	1	60-	1	5		2	0	0	0	0	0	0	0	0	0	0	0	0	0	0	0	0	0	0	0	0	0	0	0	0	0	0	0	0					0
2015-07-18	16:22:27	16:23:10		镇江	丹阳	界牌	界牌	界中	3212114	0303804	2	60-	1	1		2	0	0	0	0	0	0	0	0	0	0	0	0	0	0	0	0	0	0	0	0	0	0	0	0	0	0	0	0					0
2015-07-18	16:23:10	16:24:12		镇江	丹阳	界牌	界牌	界中	3212114	0303901	1	51-60	1	1		2	0	0	0	0	0	0	0	0	0	0	0	0	0	0	0	0	0	0	0	0	0	0	0	0	0	0	0	0					0
2015-07-18	16:24:13	16:25:01		镇江	丹阳	界牌	界牌	界中	3212114	0303902	2	51-60	1	1		2	0	0	0	0	0	0	0	0	0	0	0	0	0	0	0	0	0	0	0	0	0	0	0	0	0	0	0	0					0
2015-07-18	16:25:01	16:25:43		镇江	丹阳	界牌	界牌	界中	3212114	0303903	1	21-30	1	1		5	0	0	0	0	0	0	0	0	0	0	0	0	0	0	0	0	0	0	0	0	0	0	0	0	0	0	0	0					0
2015-07-18	16:25:43	16:26:19		镇江	丹阳	界牌	界牌	界中	3212114	0303904	2	21-30	1	1		3	0	0	0	0	0	0	0	0	0	0	0	0	0	0	0	0	0	0	0	0	0	0	0	0	0	0	0	0					0
2015-07-18	16:26:20	16:26:57		镇江	丹阳	界牌	界牌	界中	3212114	0303905	2	0-10	1	15		2	0	0	0	0	0	0	0	0	0	0	0	0	0	0	0	0	0	0	0	0	0	0	0	0	0	0	0	0					0
2015-07-18	16:26:58	16:27:46		镇江	丹阳	界牌	界牌	界中	3212114	0304001	1	41-50	1	5		3	0	0	0	0	0	0	0	0	0	0	0	0	0	0	0	0	0	0	0	0	0	0	0	0	0	0	0	0					0
2015-07-18	16:27:46	16:28:22		镇江	丹阳	界牌	界牌	界中	3212114	0304002	2	41-50	1	1		3	0	0	0	0	0	0	0	0	0	0	0	0	0	0	0	0	0	0	0	0	0	0	0	0	0	0	0	0					0
2015-07-18	16:28:23	16:29:04		镇江	丹阳	界牌	界牌	界中	3212114	0304003	2	21-30	1	1		5	0	0	0	0	0	0	0	0	0	0	0	0	0	0	0	0	0	0	0	0	0	0	0	0	0	0	0	0					0
2015-07-18	16:29:05	16:29:43		镇江	丹阳	界牌	界牌	界中	3212114	0304101	2	60-	1	1		2	0	0	0	0	0	0	0	0	0	0	0	0	0	0	0	0	0	0	0	0	0	0	0	0	0	0	0	0					0
2015-07-18	16:29:44	16:30:33		镇江	丹阳	界牌	界牌	界中	3212114	0304102	1	60-	1	1		2	0	0	0	0	0	0	0	0	0	0	0	0	0	0	0	0	0	0	0	0	0	0	0	0	0	0	0	0					0
2015-07-18	16:30:33	16:31:21		镇江	丹阳	界牌	界牌	界中	3212114	0304103	1	41-50	1	5		3	0	0	0	0	0	0	0	0	0	0	0	0	0	0	0	0	0	0	0	0	0	0	0	0	0	0	0	0					0
2015-07-18	16:31:21	16:32:16		镇江	丹阳	界牌	界牌	界中	3212114	0304104	2	41-50	1	5		3	0	0	0	0	0	0	0	0	0	0	0	0	0	0	0	0	0	0	0	0	0	0	0	0	0	0	0	0					0
2015-07-18	16:32:16	16:33:10		镇江	丹阳	界牌	界牌	界中	3212114	0304201	1	60-	1	1		3	0	0	0	0	0	0	0	0	0	0	0	0	0	0	0	0	0	0	0	0	0	0	0	0	0	0	0	0					0
2015-07-18	16:33:11	16:33:56		镇江	丹阳	界牌	界牌	界中	3212114	0304202	2	60-	1	2		3	0	0	0	0	0	0	0	0	0	0	0	0	0	0	0	0	0	0	0	0	0	0	0	0	0	0	0	0					0
2015-07-18	16:33:57	16:34:41		镇江	丹阳	界牌	界牌	界中	3212114	0304203	2	0-10	1	15		2	0	0	0	0	0	0	0	0	0	0	0	0	0	0	0	0	0	0	0	0	0	0	0	0	0	0	0	0					0
2015-07-18	16:34:42	16:35:59		镇江	丹阳	界牌	界牌	界中	3212114	0304204	1	31-40	1	7		5	0	0	0	0	0	0	0	0	0	0	0	0	0	0	0	0	0	0	0	0	0	0	0	0	0	0	0	0					0
2015-07-18	16:35:59	16:36:46		镇江	丹阳	界牌	界牌	界中	3212114	0304205	2	31-40	1	1		5	0	0	0	0	0	0	0	0	0	0	0	0	0	0	0	0	0	0	0	0	0	0	0	0	0	0	0	0					0
2015-07-18	16:36:47	16:37:59		镇江	丹阳	界牌	界牌	界中	3212114	0304301	1	21-30	1	5		2	0	0	0	0	0	0	0	0	0	0	0	0	0	0	0	0	0	0	0	0	0	0	0	0	0	0	0	0					0
2015-07-18	16:38:00	16:38:41		镇江	丹阳	界牌	界牌	界中	3212114	0304302	2	21-30	1	5		3	0	0	0	0	0	0	0	0	0	0	0	0	0	0	0	0	0	0	0	0	0	0	0	0	0	0	0	0					0
2015-07-18	16:38:41	16:39:18		镇江	丹阳	界牌	界牌	界中	3212114	0304303	1	0-10	1	15		2	0	0	0	0	0	0	0	0	0	0	0	0	0	0	0	0	0	0	0	0	0	0	0	0	0	0	0	0				0	0
2015-07-18	16:39:18	16:40:05		镇江	丹阳	界牌	界牌	界中	3212114	0304401	1	41-50	1	5		3	0	0	0	0	0	0	0	0	0	0	0	0	0	0	0	0	0	0	0	0	0	0	0	0	0	0	0	0					0
2015-07-18	16:40:06	16:41:08		镇江	丹阳	界牌	界牌	界中	3212114	0304402	2	41-50	1	5		3	0	0	0	0	0	0	0	0	0	0	0	0	0	0	0	0	0	0	0	0	0	0	0	0	0	0	0	0					0
2015-07-18	16:41:09	16:41:46		镇江	丹阳	界牌	界牌	界中	3212114	0304403	1	11-20	1	15		5	0	0	0	0	0	0	0	0	0	0	0	0	0	0	0	0	0	0	0	0	0	0	0	0	0	0	0	0					0
2015-07-18	16:41:47	16:42:23		镇江	丹阳	界牌	界牌	界中	3212114	0304501	1	51-60	1	1		2	0	0	0	0	0	0	0	0	0	0	0	0	0	0	0	0	0	0	0	0	0	0	0	0	0	0	0	0					0
2015-07-18	16:42:24	16:43:03		镇江	丹阳	界牌	界牌	界中	3212114	0304502	2	51-60	1	1		2	0	0	0	0	0	0	0	0	0	0	0	0	0	0	0	0	0	0	0	0	0	0	0	0	0	0	0	0					0
2015-07-18	16:43:04	16:43:42		镇江	丹阳	界牌	界牌	界中	3212114	0304503	1	31-40	1	1		5	0	0	0	0	0	0	0	0	0	0	0	0	0	0	0	0	0	0	0	0	0	0	0	0	0	0	0	0					0
2015-07-18	16:43:43	16:44:16		镇江	丹阳	界牌	界牌	界中	3212114	0304504	2	31-40	1	1		5	0	0	0	0	0	0	0	0	0	0	0	0	0	0	0	0	0	0	0	0	0	0	0	0	0	0	0	0					0
2015-07-18	16:44:17	16:45:02		镇江	丹阳	界牌	界牌	界中	3212114	0304505	1	0-10	1	15		2	0	0	0	0	0	0	0	0	0	0	0	0	0	0	0	0	0	0	0	0	0	0	0	0	0	0	0	0				0	0
2015-07-18	16:45:02	16:46:16		镇江	丹阳	界牌	界牌	界中	3212114	0304601	1	51-60	1	1		3	0	0	0	0	0	0	0	0	0	0	0	0	0	0	0	0	0	0	0	0	0	0	0	0	0	0	0	0					0
2015-07-18	16:46:17	16:47:02		镇江	丹阳	界牌	界牌	界中	3212114	0304602	2	51-60	1	1		4	0	0	0	0	0	0	0	0	0	0	0	0	0	0	0	0	0	0	0	0	0	0	0	0	0	0	0	0					0
2015-07-18	16:47:36	09:18:04		镇江	丹阳	界牌	界牌	界中	3212114	0304701	1	41-50	1	9		4	0	0	0	0	0	0	0	0	0	0	0	0	0	0	0	0	0	0	0	0	0	0	0	0	0	0	0	0					0
2015-07-18	16:48:48	16:49:35		镇江	丹阳	界牌	界牌	界中	3212114	0304702	2	41-50	1	1		3	0	0	0	0	0	0	0	0	0	0	0	0	0	0	0	0	0	0	0	0	0	0	0	0	0	0	0	0					0
2015-07-18	16:49:35	16:50:11		镇江	丹阳	界牌	界牌	界中	3212114	0304703	1	21-30	1	1		5	0	0	0	0	0	0	0	0	0	0	0	0	0	0	0	0	0	0	0	0	0	0	0	0	0	0	0	0					0
2015-07-18	16:50:12	16:50:52		镇江	丹阳	界牌	界牌	界中	3212114	0304801	2	60-	1	2		2	0	0	0	0	0	0	0	0	0	0	0	0	0	0	0	0	0	0	0	0	0	0	0	0	0	0	0	0					0
2015-07-18	16:50:53	16:51:36		镇江	丹阳	界牌	界牌	界中	3212114	0304802	2	21-30	1	1		5	0	0	0	0	0	0	0	0	0	0	0	0	0	0	0	0	0	0	0	0	0	0	0	0	0	0	0	0					0
2015-07-18	16:51:36	16:52:22		镇江	丹阳	界牌	界牌	界中	3212114	0304803	2	31-40	1	5		3	0	0	0	0	0	0	0	0	0	0	0	0	0	0	0	0	0	0	0	0	0	0	0	0	0	0	0	0					0
2015-07-18	16:52:23	16:53:19		镇江	丹阳	界牌	界牌	界中	3212114	0304804	2	11-20	1	15		2	0	0	0	0	0	0	0	0	0	0	0	0	0	0	0	0	0	0	0	0	0	0	0	0	0	0	0	0					0
2015-07-18	16:53:20	16:53:59		镇江	丹阳	界牌	界牌	界中	3212114	0304901	1	41-50	1	5		3	0	0	0	0	0	0	0	0	0	0	0	0	0	0	0	0	0	0	0	0	0	0	0	0	0	0	0	0					0
2015-07-18	16:54:00	16:54:37		镇江	丹阳	界牌	界牌	界中	3212114	0304902	2	41-50	1	5		3	0	0	0	0	0	0	0	0	0	0	0	0	0	0	0	0	0	0	0	0	0	0	0	0	0	0	0	0					0
2015-07-18	16:54:38	16:55:26		镇江	丹阳	界牌	界牌	界中	3212114	0305001	1	41-50	1	5		3	0	0	0	0	0	0	0	0	0	0	0	0	0	0	0	0	0	0	0	0	0	0	0	0	0	0	0	0					0
2015-07-18	16:55:27	16:56:15		镇江	丹阳	界牌	界牌	界中	3212114	0305002	2	41-50	1	5		3	0	0	0	0	0	0	0	0	0	0	0	0	0	0	0	0	0	0	0	0	0	0	0	0	0	0	0	0					0
2015-07-18	16:56:16	16:57:03		镇江	丹阳	界牌	界牌	界中	3212114	0305003	2	21-30	1	1		5	0	0	0	0	0	0	0	0	0	0	0	0	0	0	0	0	0	0	0	0	0	0	0	0	0	0	0	0					0
2015-07-18	16:57:03	16:57:43		镇江	丹阳	界牌	界牌	界中	3212114	0305004	1	21-30	1	1		5	0	0	0	0	0	0	0	0	0	0	0	0	0	0	0	0	0	0	0	0	0	0	0	0	0	0	0	0					0
2015-07-18	16:58:38	16:59:17		镇江	丹阳	界牌	界牌	界中	3212114	0305101	1	51-60	1	5		3	0	0	0	0	0	0	0	0	0	0	0	0	0	0	0	0	0	0	0	0	0	0	0	0	0	0	0	0					0
2015-07-18	16:59:17	17:00:15		镇江	丹阳	界牌	界牌	界中	3212114	0305102	2	41-50	1	5		3	0	0	0	0	0	0	0	0	0	0	0	0	0	0	0	0	0	0	0	0	0	0	0	0	0	0	0	0					0
2015-07-18	17:00:16	17:00:51		镇江	丹阳	界牌	界牌	界中	3212114	0305103	1	21-30	1	5		3	0	0	0	0	0	0	0	0	0	0	0	0	0	0	0	0	0	0	0	0	0	0	0	0	0	0	0	0					0
2015-07-18	17:01:40	17:02:22		镇江	丹阳	界牌	界牌	界中	3212114	0305105	2	51-60	1	2		2	0	0	0	0	0	0	0	0	0	0	0	0	0	0	0	0	0	0	0	0	0	0	0	0	0	0	0	0					0
2015-07-18	17:02:22	17:03:05		镇江	丹阳	界牌	界牌	界中	3212114	0305201	1	60-	1	2		2	0	0	0	0	0	0	0	0	0	0	0	0	0	0	0	0	0	0	0	0	0	0	0	0	0	0	0	0					0
2015-07-18	17:03:06	17:03:55		镇江	丹阳	界牌	界牌	界中	3212114	0305202	2	60-	1	2		2	0	0	0	0	0	0	0	0	0	0	0	0	0	0	0	0	0	0	0	0	0	0	0	0	0	0	0	0					0
2015-07-18	17:03:55	17:04:28		镇江	丹阳	界牌	界牌	界中	3212114	0305203	2	31-40	1	1		3	0	0	0	0	0	0	0	0	0	0	0	0	0	0	0	0	0	0	0	0	0	0	0	0	0	0	0	0					0
2015-07-18	17:04:29	17:05:02		镇江	丹阳	界牌	界牌	界中	3212114	0305204	1	31-40	1	1		3	0	0	0	0	0	0	0	0	0	0	0	0	0	0	0	0	0	0	0	0	0	0	0	0	0	0	0	0					0
2015-07-18	17:05:03	17:05:45		镇江	丹阳	界牌	界牌	界中	3212114	0305301	1	60-	1	1		2	0	0	0	0	0	0	0	0	0	0	0	0	0	0	0	0	0	0	0	0	0	0	0	0	0	0	0	0					0
2015-07-18	17:05:46	17:06:20		镇江	丹阳	界牌	界牌	界中	3212114	0305302	2	51-60	1	1		2	0	0	0	0	0	0	0	0	0	0	0	0	0	0	0	0	0	0	0	0	0	0	0	0	0	0	0	0					0
2015-07-18	17:06:20	16:59:03		镇江	丹阳	界牌	界牌	界中	3212114	0305303	2	31-40	1	1		3	0	0	0	0	0	0	0	0	0	0	0	0	0	0	0	0	0	0	0	0	0	0	0	0	0	0	0	0					0
2015-07-18	17:07:00	17:07:40		镇江	丹阳	界牌	界牌	界中	3212114	0305304	1	41-50	1	1		3	0	0	0	0	0	0	0	0	0	0	0	0	0	0	0	0	0	0	0	0	0	0	0	0	0	0	0	0					0
2015-07-18	17:07:41	17:08:20		镇江	丹阳	界牌	界牌	界中	3212114	0305305	2	11-20	1	15		4	0	0	0	0	0	0	0	0	0	0	0	0	0	0	0	0	0	0	0	0	0	0	0	0	0	0	0	0					0
2015-07-18	17:08:21	17:08:57		镇江	丹阳	界牌	界牌	界中	3212114	0305401	1	41-50	1	1		3	0	0	0	0	0	0	0	0	0	0	0	0	0	0	0	0	0	0	0	0	0	0	0	0	0	0	0	0					0
2015-07-18	17:08:58	17:09:34		镇江	丹阳	界牌	界牌	界中	3212114	0305402	2	41-50	1	1		3	0	0	0	0	0	0	0	0	0	0	0	0	0	0	0	0	0	0	0	0	0	0	0	0	0	0	0	0					0
2015-07-18	17:09:35	17:10:13		镇江	丹阳	界牌	界牌	界中	3212114	0305403	2	21-30	1	1		3	0	0	0	0	0	0	0	0	0	0	0	0	0	0	0	0	0	0	0	0	0	0	0	0	0	0	0	0					0
2015-07-18	17:10:14	17:10:57		镇江	丹阳	界牌	界牌	界中	3212114	0305501	1	41-50	1	1		3	0	0	0	0	0	0	0	0	0	0	0	0	0	0	0	0	0	0	0	0	0	0	0	0	0	0	0	0					0
2015-07-18	17:10:58	17:11:34		镇江	丹阳	界牌	界牌	界中	3212114	0305502	2	41-50	1	2		3	0	0	0	0	0	0	0	0	0	0	0	0	0	0	0	0	0	0	0	0	0	0	0	0	0	0	0	0					0
2015-07-18	17:11:34	17:12:11		镇江	丹阳	界牌	界牌	界中	3212114	0305503	1	60-	1	1		2	0	0	0	0	0	0	0	0	0	0	0	0	0	0	0	0	0	0	0	0	0	0	0	0	0	0	0	0					0
2015-07-18	17:12:11	17:12:52		镇江	丹阳	界牌	界牌	界中	3212114	0305504	2	60-	1	2		1	0	0	0	0	0	0	0	0	0	0	0	0	0	0	0	0	0	0	0	0	0	0	0	0	0	0	0	0					0
2015-07-18	17:12:53	17:13:30		镇江	丹阳	界牌	界牌	界中	3212114	0305601	1	60-	1	2		2	0	0	0	0	0	0	0	0	0	0	0	0	0	0	0	0	0	0	0	0	0	0	0	0	0	0	0	0					0
2015-07-18	17:13:31	17:14:18		镇江	丹阳	界牌	界牌	界中	3212114	0305602	2	60-	1	2		2	0	0	0	0	0	0	0	0	0	0	0	0	0	0	0	0	0	0	0	0	0	0	0	0	0	0	0	0					0
2015-07-18	17:14:19	17:15:02		镇江	丹阳	界牌	界牌	界中	3212114	0305604	2	21-30	1	2		3	0	0	0	0	0	0	0	0	0	0	0	0	0	0	0	0	0	0	0	0	0	0	0	0	0	0	0	0					0
2015-07-18	17:15:03	17:15:40		镇江	丹阳	界牌	界牌	界中	3212114	0305603	1	21-30	1	1		3	0	0	0	0	0	0	0	0	0	0	0	0	0	0	0	0	0	0	0	0	0	0	0	0	0	0	0	0					0
2015-07-18	17:15:41	17:16:15		镇江	丹阳	界牌	界牌	界中	3212114	0305701	1	41-50	1	1		3	0	0	0	0	0	0	0	0	0	0	0	0	0	0	0	0	0	0	0	0	0	0	0	0	0	0	0	0					0
2015-07-18	17:16:16	17:16:57		镇江	丹阳	界牌	界牌	界中	3212114	0305702	2	51-60	1	1		3	0	0	0	0	0	0	0	0	0	0	0	0	0	0	0	0	0	0	0	0	0	0	0	0	0	0	0	0					0
2015-07-18	17:16:58	17:17:33		镇江	丹阳	界牌	界牌	界中	3212114	0305703	1	21-30	1	1		3	0	0	0	0	0	0	0	0	0	0	0	0	0	0	0	0	0	0	0	0	0	0	0	0	0	0	0	0					0
2015-07-18	17:17:34	17:18:13		镇江	丹阳	界牌	界牌	界中	3212114	0305704	2	21-30	1	1		3	0	0	0	0	0	0	0	0	0	0	0	0	0	0	0	0	0	0	0	0	0	0	0	0	0	0	0	0					0
2015-07-18	17:18:14	18:19:14		镇江	丹阳	界牌	界牌	界中	3212114	0305801	1	51-60	1	5		4	0	0	0	0	0	0	0	0	0	0	0	0	0	0	0	0	0	0	0	0	0	0	0	0	0	0	0	0					0
2015-07-18	17:18:51	17:19:22		镇江	丹阳	界牌	界牌	界中	3212114	0305802	2	51-60	1	1		3	0	0	0	0	0	0	0	0	0	0	0	0	0	0	0	0	0	0	0	0	0	0	0	0	0	0	0	0					0
2015-07-18	17:19:23	17:20:02		镇江	丹阳	界牌	界牌	界中	3212114	0305804	1	31-40	1	1		5	0	0	0	0	0	0	0	0	0	0	0	0	0	0	0	0	0	0	0	0	0	0	0	0	0	0	0	0					0
2015-07-18	17:31:17	16:51:13		镇江	丹阳	界牌	界牌	界中	3212114	0305901	1	60-	1	1		2	0	0	0	0	0	0	0	0	0	0	0	0	0	0	0	0	0	0	0	0	0	0	0	0	0	0	0	0					0
2015-07-18	17:38:53	17:39:29		镇江	丹阳	界牌	界牌	界中	3212114	0305902	2	51-60	1	2		2	0	0	0	0	0	0	0	0	0	0	0	0	0	0	0	0	0	0	0	0	0	0	0	0	0	0	0	0					0
2015-07-18	17:39:30	17:40:19		镇江	丹阳	界牌	界牌	界中	3212114	0306001	1	41-50	1	5		3	0	0	0	0	0	0	0	0	0	0	0	0	0	0	0	0	0	0	0	0	0	0	0	0	0	0	0	0					0
2015-07-18	17:41:13	17:41:50		镇江	丹阳	界牌	界牌	界中	3212114	0306003	2	41-50	1	5		3	0	0	0	0	0	0	0	0	0	0	0	0	0	0	0	0	0	0	0	0	0	0	0	0	0	0	0	0					0
2015-07-18	17:41:50	17:42:29		镇江	丹阳	界牌	界牌	界中	3212114	0306004	1	21-30	1	5		3	0	0	0	0	0	0	0	0	0	0	0	0	0	0	0	0	0	0	0	0	0	0	0	0	0	0	0	0					0
2015-07-18	17:42:29	17:43:04		镇江	丹阳	界牌	界牌	界中	3212114	0306005	2	21-30	1	5		4	0	0	0	0	0	0	0	0	0	0	0	0	0	0	0	0	0	0	0	0	0	0	0	0	0	0	0	0					0
2015-07-18	17:43:05	17:43:39		镇江	丹阳	界牌	界牌	界中	3212114	0306006	2	60-	1	2		1	0	0	0	0	0	0	0	0	0	0	0	0	0	0	0	0	0	0	0	0	0	0	0	0	0	0	0	0					0
2015-07-18	17:43:40	17:44:34		镇江	丹阳	界牌	界牌	界中	3212114	0306101	2	41-50	1	2		3	0	0	0	0	0	0	0	0	0	0	0	0	0	0	0	0	0	0	0	0	0	0	0	0	0	0	0	0					0
[truncated: 28,154 more rows]
[truncated: 15 more columns]
